# Supplementary material for: MicroRNA-Offset RNA Alters Gene Expression and Cell Proliferation
Source: PLoS One. 2016 Jun 8;11(6):e0156772. doi: 10.1371/journal.pone.0156772 (PMC4898817; doi:10.1371/journal.pone.0156772)
Supplement: S2 Table — Fold change is reported directly with a fold change downwards marked with a minus sign. AveExp is the log base 2 of the normalized average expression value for all 6 samples. NC1,2,3 & moR1,2,3 are the log base 2 expression values for each of the control and moR21 treated samples. Adj. p. value is the Benjamini-Hochberg adjusted p. value. (XLSX) [file pone.0156772.s004.xlsx]

## Sheet: S1 table - Gs regl by moR21
ID	geneSymbol	geneName	FC	AveExpr	P.Value	adj.P.Val	NC 1	NC 2	NC 3	moR 1	moR 2	moR 3
KokimVZSXvOBvzzw0Y	Txndc5	thioredoxin domain containing 5	-4.0557	9.68728	1.48696e-15	1.04296e-11	10.728	10.6801	10.6836	8.63253	8.61249	8.78689
3GLVvqtSXN_BiRF97k	Hp	haptoglobin	-3.64109	9.12983	2.34973e-15	1.04296e-11	10.1372	9.98246	10.0663	8.16795	8.225	8.19998
Qd153qtJ._e6L6kOOU	Hp	haptoglobin	-3.35854	8.56977	2.6855e-15	1.04296e-11	9.42619	9.49471	9.41018	7.73884	7.65691	7.69181
Tih0InhS.lDi6paLpA	Saa3	serum amyloid A 3	-4.43219	12.1419	1.98552e-14	4.35648e-11	13.1766	13.089	13.3822	11.0721	10.9771	11.1545
0e_0d153qtJ._e6L6k	Hp	haptoglobin	-3.34155	8.53017	1.84116e-14	4.35648e-11	9.40717	9.37584	9.41828	7.77236	7.56127	7.64611
T1STTipejff3X_Xpag	Sparc	secreted acidic cysteine rich glycoprotein	-2.85802	11.4855	2.24349e-14	4.35648e-11	12.2658	12.2094	12.2537	10.7852	10.7266	10.6721
KbeKLYrolX_XN8uOlc	Vnn3	vanin 3	-2.69297	7.99882	7.22562e-14	1.20265e-10	8.78372	8.65283	8.70371	7.31255	7.29236	7.24776
orHq1.d7R2u0ujDu70	Gpc1	glypican 1	2.45815	8.47412	9.99905e-14	1.45624e-10	7.86567	7.82195	7.7884	9.12022	9.11712	9.13138
ishclTUNDudqAu9.PQ	Gja1	gap junction protein, alpha 1	-2.53605	9.60413	1.44324e-13	1.86836e-10	10.2009	10.2995	10.3258	8.91302	8.93427	8.95125
3BeHq905rHB7I5Ox_4	Nptn	neuroplastin	-3.29158	10.849	1.6844e-13	1.9625e-10	11.6945	11.657	11.7738	9.9581	9.86712	10.1437
0pyVPVEU7rJznXH87U	Fkbp9	FK506 binding protein 9	2.70861	10.7862	1.96314e-13	2.07932e-10	10.088	9.98637	10.1278	11.521	11.4286	11.5653
6t4otiuiVf5c3y46V4	Vnn3	vanin 3	-2.75942	8.01926	2.46729e-13	2.39553e-10	8.86021	8.64412	8.75001	7.31961	7.28109	7.26054
BE4SHVJJWoX57fdh30	Sparc	secreted acidic cysteine rich glycoprotein	-2.71115	12.1364	4.04357e-13	3.62397e-10	12.8208	12.7834	12.9633	11.4969	11.3704	11.3834
l7Qtfh6ZOSjXq9DUnk	Acot1	acyl-CoA thioesterase 1	-2.87638	8.74498	5.10995e-13	3.96907e-10	9.64163	9.38808	9.49162	7.98142	7.92431	8.04283
HHnqiO053QHNdotHdU	Upk3b	uroplakin 3B	-2.3081	8.63962	5.00986e-13	3.96907e-10	9.21645	9.29175	9.22074	7.98554	8.06218	8.0611
ou5ZIzJq9F.swu5ZIw	Sspn	sarcospan	-2.69733	9.77223	5.97352e-13	4.04153e-10	10.4697	10.4235	10.5707	9.16586	9.03219	8.97134
xql6i6It5.SMfwXaJ4	Spcs3	signal peptidase complex subunit 3 homolog (S. cerevisiae)	-2.53411	8.92309	7.28454e-13	4.04153e-10	9.64026	9.65527	9.48596	8.28543	8.18852	8.28311
ZHOgOqSzjrNU70Efu0	Tax1bp3	Tax1 (human T cell leukemia virus type I) binding protein 3	-2.48712	9.80826	6.81577e-13	4.04153e-10	10.451	10.5644	10.3811	9.12264	9.13408	9.19635
fae83t0tsT1L9L6xH4	Gch1	GTP cyclohydrolase 1	-2.43147	7.49805	6.60638e-13	4.04153e-10	8.10653	8.11707	8.19327	6.89743	6.76692	6.90705
B2Us09IT5ibS6Wesms	Bicc1	bicaudal C homolog 1 (Drosophila)	-2.37551	11.1368	5.58601e-13	4.04153e-10	11.8236	11.7344	11.7246	10.4697	10.4931	10.5751
KjqCzqcoaguStxxKFI	Txndc15	thioredoxin domain containing 15	-2.28272	11.0339	7.2323e-13	4.04153e-10	11.6718	11.5781	11.6379	10.4905	10.4244	10.4007
BHFxA2GKCDOqkbqJ0U	1110008F13Rik	RIKEN cDNA 1110008F13 gene	-2.39091	8.21417	1.07885e-12	5.71348e-10	8.85163	8.86788	8.80933	7.48288	7.66094	7.61236
99.7lP8q6Iq6m46JS0	Vdac1	voltage-dependent anion channel 1	-2.51728	8.17581	1.24235e-12	6.29331e-10	8.70964	8.88405	8.93155	7.52341	7.4864	7.51982
EquSXER8Xt0h0Tsc00	Mgrn1	mahogunin, ring finger 1	-2.13471	10.1188	1.42126e-12	6.89962e-10	10.6439	10.7107	10.6429	9.53655	9.59648	9.58246
fHSCAuXt7Ro5V25Jks	Ryk	receptor-like tyrosine kinase	2.07499	9.15767	1.54266e-12	7.18939e-10	8.62512	8.63253	8.63571	9.66431	9.7181	9.67027
o4Iho95HYfqgTWJIl0	Naa38	N(alpha)-acetyltransferase 38, NatC auxiliary subunit	-2.1394	8.92533	2.06783e-12	8.99319e-10	9.4714	9.48984	9.46057	8.31719	8.37215	8.44086
lVcVXSt7rH6.8Dh6_o	1700037H04Rik	RIKEN cDNA 1700037H04 gene	-2.03253	10.161	2.08408e-12	8.99319e-10	10.6705	10.6738	10.6738	9.63287	9.67637	9.63895
BiyDse9ESbvuAqtdEU	Twsg1	twisted gastrulation homolog 1 (Drosophila)	-2.90627	9.96646	2.5014e-12	1.04085e-09	10.8301	10.7888	10.5892	9.20064	9.07198	9.318
fjRUl8kufUBdJ.wY4Y	Ryk	receptor-like tyrosine kinase	2.12344	10.5969	3.6908e-12	1.48281e-09	10.0425	10.0383	10.0803	11.2145	11.0691	11.1367
f1UIJRe5H_k4O73NXQ	Hmgcs2	3-hydroxy-3-methylglutaryl-Coenzyme A synthase 2	-2.04268	8.03675	3.87e-12	1.50298e-09	8.57998	8.49599	8.57998	7.52415	7.49269	7.54772
HClcpCXle_vstuLrfo	Fscn1	fascin homolog 1, actin bundling protein (Strongylocentrotus purpuratus)	2.06407	8.30258	4.21084e-12	1.5826e-09	7.76538	7.81296	7.76116	8.88499	8.82219	8.76879
NX_Ux_eRCSEeeh8gv0	Cd164	CD164 antigen	-2.44236	10.9119	4.84557e-12	1.73686e-09	11.6338	11.4421	11.5922	10.2412	10.189	10.3731
T5JwZbr16vBrn729ZI	Acpl2	acid phosphatase-like 2	-2.38587	9.41228	4.91944e-12	1.73686e-09	10.0803	9.98988	10.0484	8.90829	8.6636	8.78318
ThGl2qAnj7B.oodxfk	Upk3b	uroplakin 3B	-2.26626	8.29442	6.76959e-12	2.2535e-09	8.91375	8.96137	8.77863	7.69109	7.63996	7.78176
rq.sk_l3wkOUlw5U50	Ndrg1	N-myc downstream regulated gene 1	2.39936	8.32662	6.63345e-12	2.2535e-09	7.70978	7.77139	7.60472	8.99115	9.04837	8.83431
HdaiIg7x5I1f9RrsjE	Stt3b	STT3, subunit of the oligosaccharyltransferase complex, homolog B (S. cerevisiae)	-2.77444	11.1953	7.46593e-12	2.41627e-09	12.0661	11.8236	11.9045	10.4807	10.307	10.59
lOkOG_r59epeni26c4	Rasl11b	RAS-like, family 11, member B	-1.92468	8.78468	8.53273e-12	2.68689e-09	9.27192	9.22649	9.27256	8.30777	8.28506	8.3443
Zt6f7pTzF9XbmU6BH0	Stx7	syntaxin 7	1.96562	9.73408	8.9656e-12	2.7489e-09	9.2683	9.20064	9.27084	10.2603	10.2282	10.1762
uc6A6pLOOs1TvQR_7U	Tax1bp3	Tax1 (human T cell leukemia virus type I) binding protein 3	-2.3746	10.3962	1.03964e-11	2.96317e-09	10.9672	11.029	11.0641	9.68347	9.70365	9.9301
BIXu0FMSQKSFUwYbVE	Sort1	sortilin 1	-2.11619	9.02724	1.01321e-11	2.96317e-09	9.61114	9.55403	9.53876	8.58567	8.40202	8.47183
EerjfukTskO.f09e1c	Atp6v1b2	ATPase, H+ transporting, lysosomal V1 subunit B2	-2.06475	9.94397	1.04274e-11	2.96317e-09	10.5045	10.3824	10.514	9.44263	9.36218	9.45814
BMSSdUeFUeOlbjbf0k	Plp2	proteolipid protein 2	-2.18532	9.83778	1.09697e-11	3.04305e-09	10.3606	10.4822	10.3623	9.24037	9.37812	9.20307
c0YonUngoYojj6lT3I	Ola1	Obg-like ATPase 1	1.96313	8.40833	1.36883e-11	3.70889e-09	7.96803	7.94956	7.84766	8.86788	8.92245	8.89439
ZS7Dwn1KNHFOAGWT3k	Bace1	beta-site APP cleaving enzyme 1	-2.20857	8.42987	1.4145e-11	3.74552e-09	8.99253	8.90388	9.10787	7.77856	7.8754	7.92098
Wtr_.Lov66OV.keeC4	Ugcg	UDP-glucose ceramide glucosyltransferase	1.92922	8.83874	1.58128e-11	4.09411e-09	8.37132	8.4163	8.30656	9.27573	9.32809	9.33442
iQIXu0FMSQKSFUwYbU	Sort1	sortilin 1	-1.92857	8.58557	1.63851e-11	4.15006e-09	9.08564	9.09445	8.99793	8.12576	8.0702	8.13946
0iODvi4HxcR3uOe5p0	Lrp11	low density lipoprotein receptor-related protein 11	1.90151	8.13105	1.77705e-11	4.4052e-09	7.72302	7.61236	7.66706	8.57574	8.6078	8.60034
rfue3tE7v7d55_F06g	Wsb2	WD repeat and SOCS box-containing 2	-1.90534	9.37682	1.83593e-11	4.45634e-09	9.88485	9.82553	9.81514	8.86063	8.95338	8.92137
cUnp5dFEaeAIl0f.yA	Pfkl	phosphofructokinase, liver, B-type	2.19859	10.6596	1.92646e-11	4.58066e-09	10.1385	10.1523	9.98312	11.3122	11.2398	11.1318
uYLniZ_lMh1.cEnkz0	Leprotl1	leptin receptor overlapping transcript-like 1	-2.0186	8.83224	2.06102e-11	4.8026e-09	9.35524	9.34573	9.31579	8.43048	8.25124	8.29498
oJ7H3J2glUp55ig6hc	Il17rc	interleukin 17 receptor C	-1.94219	9.4058	2.14563e-11	4.90172e-09	9.86951	9.94505	9.83938	8.89439	8.89711	8.98938
idMdKFc1cHXlWIQI1A	Fhdc1	FH2 domain containing 1	-1.97213	9.08202	2.46123e-11	5.51458e-09	9.52403	9.66613	9.52554	8.57782	8.5672	8.6314
KjTrSd4rkHu31bnkVc	Ppp4r1	protein phosphatase 4, regulatory subunit 1	-1.92545	10.121	2.51056e-11	5.51898e-09	10.6568	10.6072	10.5167	9.62064	9.64966	9.67484
WW0UkWwJfuk7MveAVU	Spsb1	splA/ryanodine receptor domain and SOCS box containing 1	-1.90686	8.17829	2.67651e-11	5.77482e-09	8.56612	8.69332	8.67223	7.73619	7.68911	7.71277
0sPeHtSic3R.ee7qaU	Map2k4	mitogen-activated protein kinase kinase 4	1.97077	9.04657	3.35849e-11	7.1145e-09	8.60402	8.55091	8.51664	9.62844	9.46057	9.51883
ln0dSbhEQESPe.qvOs	Cdv3	carnitine deficiency-associated gene expressed in ventricle 3	1.76334	9.82177	4.30543e-11	8.9576e-09	9.42017	9.41967	9.39802	10.2434	10.2172	10.2322
BSmGOOC6OH_KH_32lE	NA	NA	-1.87864	8.62222	4.57317e-11	9.22496e-09	9.00485	9.10964	9.11671	8.20905	8.11707	8.17601
6V5t0_sSBB5R0.91ZU	Anp32a	acidic (leucine-rich) nuclear phosphoprotein 32 family, member A	-1.81398	9.39469	4.59229e-11	9.22496e-09	9.86612	9.80219	9.80449	8.94585	9.01179	8.93768
0W3se3E0a9XyfnXrLk	Akt3	thymoma viral proto-oncogene 3	-1.84453	7.93493	6.34298e-11	1.25258e-08	8.40202	8.4094	8.31824	7.52599	7.42794	7.52599
KrBa9wJXd_7uRb6fgo	Ctps	cytidine 5'-triphosphate synthase	-1.97966	10.1931	6.66755e-11	1.2735e-08	10.706	10.7158	10.6352	9.79879	9.58901	9.71348
ieLzc5Ba7R.j.X_X90	Mgarp	mitochondria localized glutamic acid rich protein	2.07941	7.57712	6.57226e-11	1.2735e-08	7.01075	7.00572	7.13063	7.9948	8.09548	8.22534
cV41eX9NKeARJ3cgP8	Gtse1	G two S phase expressed protein 1	2.04325	9.68215	8.62029e-11	1.61992e-08	9.15253	9.19851	9.1491	10.3063	10.0518	10.2346
clCT30PqpyrKs6e_ME	Rab1	RAB1, member RAS oncogene family	-2.09587	9.07434	9.15439e-11	1.69298e-08	9.60566	9.58246	9.63624	8.69701	8.4147	8.50999
fSS8nXxZLB0nToeV34	Rsad2	radical S-adenosyl methionine domain containing 2	-2.41158	9.90898	1.01367e-10	1.84536e-08	10.5788	10.6899	10.3633	9.40509	9.22443	9.19245
rRLURI4SlH9eecI6hQ	Dctn5	dynactin 5	1.76642	9.59106	1.15464e-10	2.06966e-08	9.20784	9.17705	9.15704	9.93433	10.0442	10.0259
QnRH1E_zsQC7M6dk.U	Pes1	pescadillo homolog 1, containing BRCT domain (zebrafish)	-1.71304	7.80987	1.2448e-10	2.19744e-08	8.18335	8.18261	8.22848	7.44283	7.38834	7.4336
ER0h90nXuTVLsp3ilE	1110038D17Rik	RIKEN cDNA 1110038D17 gene	-1.73371	9.37864	1.33475e-10	2.32107e-08	9.76664	9.77666	9.78342	9.04218	8.96137	8.9416
u7VAjzq4X7C7l.XjeI	Wisp2	WNT1 inducible signaling pathway protein 2	1.87652	9.70806	1.35474e-10	2.32118e-08	9.26758	9.29453	9.19998	10.1579	10.2569	10.0715
ibge.r6P6erskvPoXQ	Crk	v-crk sarcoma virus CT10 oncogene homolog (avian)	2.02368	10.0168	1.70735e-10	2.88295e-08	9.58545	9.46923	9.47024	10.6669	10.4944	10.4145
0Sff4SvTWeje8kWU50	Col6a2	collagen, type VI, alpha 2	-1.79669	9.91129	1.81343e-10	3.00396e-08	10.2761	10.3872	10.3386	9.45439	9.56705	9.44444
uQyeig7ONAilqBZbso	Il33	interleukin 33	2.00228	8.82768	1.83058e-10	3.00396e-08	8.4163	8.29586	8.26841	9.31909	9.45139	9.21503
QA57CW61NUvly5_q9Q	Aox3	aldehyde oxidase 3	-1.90437	9.5874	1.94221e-10	3.14288e-08	10.1285	10.0541	9.97361	9.15163	9.0194	9.1972
ZeJrerhjNe4_1oISLo	D19Wsu162e	DNA segment, Chr 19, Wayne State University 162, expressed	-1.70378	11.3667	2.35275e-10	3.75506e-08	11.7969	11.7129	11.7434	11.0082	11.0026	10.9362
csqe.ddtHNOpwfUVdc	Letmd1	LETM1 domain containing 1	-1.73075	7.92095	2.66634e-10	4.19804e-08	8.35244	8.2843	8.31321	7.60049	7.47781	7.49747
9Tyz71e6OLcteHW44o	Enpp5	ectonucleotide pyrophosphatase/phosphodiesterase 5	-1.79909	9.13759	2.72443e-10	4.23231e-08	9.53813	9.65263	9.4929	8.73764	8.75297	8.65125
0Uo36L5yKALLzlcymk	Ndrg1	N-myc downstream regulated gene 1	1.90397	7.67286	2.91047e-10	4.46183e-08	7.17976	7.15186	7.29344	8.24361	8.13637	8.03211
6nThXopESUkS4IpIPU	Ly6a	lymphocyte antigen 6 complex, locus A	-2.31617	9.59288	2.94888e-10	4.462e-08	10.1211	10.4102	10.0649	9.10464	8.94079	8.91561
TddR7QWKfeUDfV7Tgo	Eif2ak2	eukaryotic translation initiation factor 2-alpha kinase 2	-1.7146	10.5979	3.10694e-10	4.64089e-08	11.0194	11.0118	10.9294	10.2582	10.1549	10.2138
iV4lzseU.j7SvU.u0A	Tmx4	thioredoxin-related transmembrane protein 4	-1.78447	9.21749	3.15804e-10	4.65751e-08	9.66781	9.60001	9.63789	8.83544	8.69544	8.86834
NZ3t.tei9AZsIAEhQU	Tmem178	transmembrane protein 178	-1.8483	7.80768	3.34854e-10	4.87673e-08	8.27848	8.14183	8.33204	7.28835	7.40304	7.40236
Q6dJPRY38qA576IkDA	Slpi	secretory leukocyte peptidase inhibitor	-2.60554	7.96607	3.77284e-10	5.42684e-08	8.41245	8.89958	8.65856	7.16487	7.32436	7.33661
HkOmnK49VL0eEDh_yc	Figf	c-fos induced growth factor	1.72468	10.0003	3.87083e-10	5.49988e-08	9.60476	9.67331	9.54332	10.4447	10.3445	10.3912
QMF36JQAeiFSkV5e5Y	Derl2	Der1-like domain family, member 2	-1.68856	7.61762	3.96826e-10	5.57038e-08	7.9398	7.97896	8.06777	7.22116	7.25324	7.24476
iwXfolAB6IVKRXl7ls	Derl2	Der1-like domain family, member 2	-1.77401	7.71786	4.08235e-10	5.66232e-08	8.0949	8.2222	8.07702	7.30758	7.36508	7.2404
E55ggQnWrgrSc3Dj5U	Fam162a	family with sequence similarity 162, member A	1.93144	10.1136	4.3149e-10	5.91445e-08	9.69077	9.62328	9.60216	10.6015	10.719	10.4447
rf6UJEsrjXjLSSRI9U	NA	NA	-1.77937	7.6704	4.76813e-10	6.29195e-08	8.05422	8.03211	8.17192	7.33836	7.193	7.23278
WFevoXIqMSrolEtP0I	Bmf	BCL2 modifying factor	-1.70064	7.59631	4.74839e-10	6.29195e-08	8.03525	7.91043	7.99236	7.24993	7.22759	7.1623
QspL7dD.l4NlEri5qU	Fxyd5	FXYD domain-containing ion transport regulator 5	1.71233	7.98458	4.80631e-10	6.29195e-08	7.63414	7.57926	7.5764	8.35549	8.45611	8.30607
WVekdcfIECyX9.y9Uk	Serpina3n	serine (or cysteine) peptidase inhibitor, clade A, member 3N	1.62099	8.93874	4.75763e-10	6.29195e-08	8.5917	8.57355	8.60566	9.31971	9.26573	9.27609
Z27Ie470Xun_HT9w7o	Tmx4	thioredoxin-related transmembrane protein 4	-1.66702	8.34595	4.89206e-10	6.33305e-08	8.6636	8.7305	8.74965	8.02926	7.9503	7.95239
0W7hX6n9JuR0vWyj1A	Prnp	prion protein	-1.82658	12.125	5.12974e-10	6.49637e-08	12.684	12.5034	12.4912	11.6338	11.6899	11.7475
rkqcXlg1XESOR.CCW8	Rasl11b	RAS-like, family 11, member B	-1.69403	8.2928	5.09374e-10	6.49637e-08	8.7462	8.66669	8.60621	7.91146	7.88088	7.94537
loCX6Tr3sCd_xZ6IBo	Tgfbi	transforming growth factor, beta induced	-1.84368	8.68642	5.40887e-10	6.77621e-08	9.00851	9.14	9.23463	8.31028	8.22985	8.19526
iujU5HjnuCXlXu7N70	Arl6ip1	ADP-ribosylation factor-like 6 interacting protein 1	-1.69394	10.8316	5.81142e-10	7.20306e-08	11.2752	11.1231	11.237	10.4381	10.4697	10.4463
6cTqQLsoUPFe8k23_c	Rps24	ribosomal protein S24	-1.79276	9.00054	6.04455e-10	7.41316e-08	9.45894	9.4609	9.34504	8.65515	8.47266	8.61053
iwtZ1ZVggqdQgpbhQo	Hist1h2bf	histone cluster 1, H2bf	1.7519	8.82053	6.13303e-10	7.44332e-08	8.36958	8.47661	8.40202	9.14082	9.31579	9.21836
EnqSC58XFOfsm0QEQs	Denr	density-regulated protein	-1.6257	7.34635	6.91426e-10	8.30495e-08	7.69558	7.72525	7.66981	6.95831	7.04518	6.98394
ZAuCiC_CFG914kXpqU	Apoc1	apolipoprotein C-I	-1.79527	7.55909	7.02994e-10	8.35774e-08	8.05534	7.95446	7.93378	7.02082	7.20535	7.1848
xJ74hIie59u0iXuBOU	Ttc3	tetratricopeptide repeat domain 3	-1.77204	11.2342	8.33224e-10	9.80595e-08	11.667	11.7205	11.5531	10.8555	10.73	10.8789
rpS.H793qUl0R_9Yk0	Fundc1	FUN14 domain containing 1	-1.64578	9.01923	8.67045e-10	1.01019e-07	9.38416	9.36925	9.38244	8.66634	8.72668	8.58652
ikUKvV0RT15xV4niSI	Chrd	chordin	-1.64865	8.44189	8.7818e-10	1.01304e-07	8.73721	8.79968	8.8707	8.05929	8.11312	8.07131
KqGNbroFxLVDh1LLt0	Lrrfip1	leucine rich repeat (in FLII) interacting protein 1	1.77699	8.49574	8.97317e-10	1.02496e-07	8.2182	8.02062	8.00423	8.90532	8.93019	8.89585
9k4ZXZZenSebnFY.Xk	Il17rc	interleukin 17 receptor C	-1.61705	8.09033	9.0777e-10	1.02684e-07	8.46257	8.46612	8.38236	7.77994	7.72232	7.72868
rnZ5evVBXm10O9KuwQ	Frs2	fibroblast growth factor receptor substrate 2	-1.65884	8.30843	9.51065e-10	1.06547e-07	8.75088	8.66726	8.6024	7.94537	7.91471	7.96995
BoLvtItIhIp0UIZ55U	Anapc4	anaphase promoting complex subunit 4	1.66313	9.45195	1.00881e-09	1.1194e-07	9.11872	9.07792	9.05836	9.87721	9.73169	9.84781
ovt_d_MSHiKSx3u.uo	Chfr	checkpoint with forkhead and ring finger domains	-1.75255	9.09311	1.04774e-09	1.15162e-07	9.49796	9.61268	9.38288	8.68009	8.67543	8.70964
cd3RON9XwV6l5Rs0sc	Cyp2f2	cytochrome P450, family 2, subfamily f, polypeptide 2	-1.56269	8.29145	1.08868e-09	1.17801e-07	8.60442	8.6268	8.60917	7.96201	7.98208	7.96422
3qVko8C9xUUTuH7U.U	Pip4k2b	phosphatidylinositol-5-phosphate 4-kinase, type II, beta	1.70561	8.86021	1.09197e-09	1.17801e-07	8.43582	8.50721	8.48217	9.13843	9.31909	9.27854
ipP6__4it_qgfli0eg	Hmgn1	high mobility group nucleosomal binding domain 1	-1.64668	11.7444	1.13929e-09	1.21778e-07	12.168	12.1034	12.041	11.4384	11.363	11.3523
fqXlPXDoQ7F_BKeUdk	Tk1	thymidine kinase 1	1.56712	8.71238	1.16417e-09	1.23307e-07	8.38628	8.37959	8.39911	9.0063	9.04779	9.05523
NjUniV4p4QIgbodFn0	Gtse1	G two S phase expressed protein 1	1.70383	7.80338	1.26208e-09	1.31997e-07	7.44757	7.38401	7.42538	8.10941	8.15451	8.29939
6LkVYRazddQpTqTTgc	Hist1h2bj	histone cluster 1, H2bj	1.61523	8.38332	1.26887e-09	1.31997e-07	8.03847	8.04151	8.03238	8.7054	8.80443	8.67774
QXiCBe4DAXu_e0W14Q	Gpr176	G protein-coupled receptor 176	-1.74541	8.80964	1.29959e-09	1.33996e-07	9.17912	9.17352	9.28163	8.51877	8.31685	8.38797
36qOCVIkIio14Z4LNY	Acta2	actin, alpha 2, smooth muscle, aorta	1.76391	9.57455	1.31949e-09	1.34722e-07	9.15792	9.11254	9.22502	10.1081	9.95266	9.89109
B_xJOaIJ5GrX6kpL74	1700034H14Rik	RIKEN cDNA 1700034H14 gene	1.61399	8.43357	1.32976e-09	1.34722e-07	8.08618	8.04818	8.13042	8.77497	8.83431	8.72739
EoWlP7D1I7EkTd6It0	Lbp	lipopolysaccharide binding protein	-1.66892	9.37791	1.39108e-09	1.39267e-07	9.70601	9.82862	9.70746	8.93894	9.05709	9.02932
ftXHpz_UvsS57ud_o0	Thumpd1	THUMP domain containing 1	-1.56822	8.35859	1.39852e-09	1.39267e-07	8.65515	8.72114	8.67316	8.05422	8.03185	8.01601
Kzr5VS6e1St7eQl9Ak	Tceb1	transcription elongation factor B (SIII), polypeptide 1	-1.61848	8.13709	1.41111e-09	1.3933e-07	8.53718	8.48733	8.42872	7.77015	7.75603	7.84314
l6Fws33vr8U_Ld9XiI	Hilpda	hypoxia inducible lipid droplet associated	1.66314	8.7789	1.45094e-09	1.42058e-07	8.42937	8.42285	8.38361	9.1812	9.21178	9.04459
0kKBrE5ILoIgVKi6Us	1700034H14Rik	RIKEN cDNA 1700034H14 gene	1.59236	8.33749	1.48218e-09	1.43908e-07	7.96872	7.97087	8.06614	8.6876	8.68009	8.65155
fLzOK9KUX1t4VBBSq4	Upk3b	uroplakin 3B	-1.76182	7.59072	1.51824e-09	1.4619e-07	7.99192	8.0824	7.92345	7.09222	7.2899	7.16445
TuHSS0xbREh7ZXda78	Rab31	RAB31, member RAS oncogene family	-1.63497	9.66967	1.54395e-09	1.47448e-07	10.0689	9.98456	10.0194	9.35046	9.23414	9.36051
cl1U6FL_e5H45RP54U	Ppp4r1	protein phosphatase 4, regulatory subunit 1	-1.57836	8.02782	1.55663e-09	1.4745e-07	8.33664	8.33634	8.39811	7.73422	7.70158	7.66
0eRvXnndY3TSEsg7Kg	Ppap2b	phosphatidic acid phosphatase type 2B	1.58668	10.6955	1.65635e-09	1.55631e-07	10.4043	10.3233	10.36	11.077	11.0133	10.9953
KgvEv53qIrorntQkno	Spata24	spermatogenesis associated 24	1.64552	8.46759	1.69724e-09	1.58196e-07	8.13094	8.0899	8.10412	8.76802	8.92642	8.78615
Bvbvn.5Hv71We7.icg	Mlec	malectin	-1.5669	7.24834	1.73071e-09	1.60036e-07	7.61573	7.55821	7.54294	6.92672	6.95072	6.8957
iRmu.6rhPGwrh_bnj4	Nsun4	NOL1/NOP2/Sun domain family, member 4	-1.65252	8.90747	1.79626e-09	1.62234e-07	9.2929	9.32046	9.19605	8.62171	8.51586	8.49784
3MBOosIESfQffoXeUM	H3f3b	H3 histone, family 3B	-1.64005	10.8637	1.77853e-09	1.62234e-07	11.1522	11.2243	11.2851	10.5712	10.4895	10.4598
64vj3z7s7AeVelH6cg	Ergic1	endoplasmic reticulum-golgi intermediate compartment (ERGIC) 1	-1.56019	9.02151	1.79573e-09	1.62234e-07	9.38504	9.33522	9.30686	8.68554	8.69579	8.72062
6l7t0RQg35cF7SLlw0	Vps54	vacuolar protein sorting 54 (yeast)	-1.63369	8.7837	1.94285e-09	1.74124e-07	9.16586	9.13644	9.11101	8.50957	8.34351	8.43582
xUut6UnK5WCBtOOSEA	Dbp	D site albumin promoter binding protein	-1.65428	10.0006	1.98937e-09	1.76932e-07	10.374	10.431	10.2861	9.56758	9.65311	9.69183
oSE7nFfB_yV6XJBHj0	Acta2	actin, alpha 2, smooth muscle, aorta	1.62535	10.9009	2.01615e-09	1.77956e-07	10.5847	10.5045	10.5623	11.3367	11.2131	11.204
oqeH_LvoNC31E9qzfI	Atp1b3	ATPase, Na+/K+ transporting, beta 3 polypeptide	-1.70298	10.4301	2.09572e-09	1.83588e-07	10.9147	10.7967	10.7308	10.0998	9.96761	10.0707
uS36aXoOCyJu67tCHc	Lrrc8d	leucine rich repeat containing 8D	-1.68684	8.0136	2.23962e-09	1.9473e-07	8.51664	8.35021	8.30543	7.64375	7.64443	7.62114
HnjWIbSdteKe1OxvCw	Mapk6	mitogen-activated protein kinase 6	-1.64814	7.69149	2.38908e-09	2.0527e-07	8.0455	8.13094	7.97928	7.39459	7.26795	7.33068
iRyndKt_kUdlQvM1FI	Tfrc	transferrin receptor	1.68241	7.49686	2.39608e-09	2.0527e-07	7.08819	7.09786	7.17873	7.83923	7.9849	7.79222
xro6pwtG7ecofCnn4U	Fads3	fatty acid desaturase 3	-1.56988	8.50285	2.47139e-09	2.10177e-07	8.85768	8.85518	8.77168	8.20786	8.18999	8.13473
3GjkACKWeuUqxjeAKs	Sec63	SEC63-like (S. cerevisiae)	-1.58082	8.55203	2.6336e-09	2.19172e-07	8.82812	8.87461	8.94437	8.25743	8.22768	8.17998
Wlh.HIBo5AAilnrlKs	Sec63	SEC63-like (S. cerevisiae)	-1.51731	9.00996	2.60459e-09	2.19172e-07	9.30244	9.31909	9.31063	8.70792	8.71731	8.70239
6dISXevFF.LrN5f1f4	Map2k3	mitogen-activated protein kinase kinase 3	1.54329	10.3044	2.62784e-09	2.19172e-07	9.9906	9.99831	9.98522	10.6695	10.59	10.5926
x9Stdyniy4sspYX6kk	Ydjc	YdjC homolog (bacterial)	1.68809	8.20883	2.71093e-09	2.24007e-07	7.76169	7.93491	7.79679	8.66447	8.57516	8.51994
lRG5RTlffjgxXgoLRU	Epn2	epsin 2	-1.60661	8.94615	2.7839e-09	2.28417e-07	9.33301	9.31015	9.2213	8.65807	8.61653	8.53782
6cV0Tr06c6If_e0MDI	Crip2	cysteine rich protein 2	1.57057	10.2572	2.80584e-09	2.28607e-07	9.89574	9.97226	9.92674	10.6366	10.5838	10.5282
3lAT5QIHnj_taUJXKE	Chmp1b	charged multivesicular body protein 1B	-1.72301	8.83235	3.0837e-09	2.49502e-07	9.20179	9.35842	9.11425	8.42517	8.40313	8.49136
6vfu6PCnoql.eiuAwI	Fbn1	fibrillin 1	-1.81873	7.90453	3.33025e-09	2.64505e-07	8.29034	8.50189	8.21578	7.54637	7.41748	7.45536
ZdLfVEekCLMkHrry4w	Eif2s3x	eukaryotic translation initiation factor 2, subunit 3, structural gene X-linked	1.62197	8.58143	3.33725e-09	2.64505e-07	8.32473	8.13243	8.24052	8.92835	8.93522	8.92735
fOvp76f9F3rXu0eJtA	Arrdc4	arrestin domain containing 4	1.54733	9.54744	3.3172e-09	2.64505e-07	9.17705	9.24869	9.27192	9.8345	9.89265	9.85986
6qNx17.1bTe_n0ooeU	2017-09-09	septin 8	-1.5698	8.90409	3.40686e-09	2.68198e-07	9.2603	9.26197	9.16586	8.54986	8.63227	8.55427
BjJ4nR4VP1FQo5OS7k	Col4a2	collagen, type IV, alpha 2	-1.50484	10.0458	3.69389e-09	2.88842e-07	10.3535	10.3316	10.3366	9.76549	9.75519	9.73218
cucnjsbGM3fdIz_Xt4	Lamp2	lysosomal-associated membrane protein 2	-1.60021	11.502	3.96653e-09	3.05895e-07	11.8332	11.8617	11.8285	11.2545	11.1584	11.0756
xzjekvEcKvVIi_useI	Abi2	abl-interactor 2	-1.56088	8.67958	3.99073e-09	3.05895e-07	9.0729	8.94944	8.97994	8.3443	8.33634	8.39457
ESjh7r57e0X65eFLoA	Fam53a	family with sequence similarity 53, member A	1.55496	10.0842	3.94597e-09	3.05895e-07	9.80581	9.76372	9.72788	10.4195	10.3407	10.4479
fC1nXlWCCp1CCleFCk	Hist1h2bh	histone cluster 1, H2bh	1.53081	8.17359	4.01983e-09	3.06112e-07	7.83175	7.89819	7.86937	8.43768	8.51825	8.48628
96obvrm6v_KChu4X9U	Sertad2	SERTA domain containing 2	1.7775	9.66202	4.14924e-09	3.13914e-07	9.42519	9.17766	9.13843	10.0815	10.0673	10.0821
QmeWAOSn.sG613TCxU	D0H4S114	DNA segment, human D4S114	-1.50184	9.74903	4.32715e-09	3.25262e-07	10.0259	10.0571	10.0442	9.43516	9.47995	9.45187
ftXgE67U57BLouSxOU	Ttc3	tetratricopeptide repeat domain 3	-1.64362	10.4777	4.37969e-09	3.27101e-07	10.9125	10.7768	10.8191	10.0663	10.0707	10.2207
HtX0t9Eu.d_xSzizRY	Tfrc	transferrin receptor	1.61039	7.40558	4.70528e-09	3.4918e-07	7.09145	6.96779	7.12639	7.76638	7.79435	7.68715
TSiRClivkdJ6c6u1NM	Exosc4	exosome component 4	1.51608	8.5228	4.93145e-09	3.63648e-07	8.24215	8.2481	8.17762	8.79509	8.8531	8.82072
9EQovalc0fQbXp.1uQ	Gpx8	glutathione peroxidase 8 (putative)	-1.56526	10.3745	5.03098e-09	3.68654e-07	10.6107	10.7134	10.769	10.0432	10.0579	10.0528
0Vat3pxH9z16p4gB18	Ctps	cytidine 5'-triphosphate synthase	-1.73847	9.03054	5.1683e-09	3.76349e-07	9.54741	9.37875	9.36218	8.75582	8.56094	8.57815
csXIrQs7u8aKfsq95E	Aldh5a1	aldhehyde dehydrogenase family 5, subfamily A1	-1.50737	8.66805	5.23236e-09	3.78648e-07	9.01391	8.93894	8.93935	8.36655	8.37132	8.37823
oVocX29XnKTTfLe0Qo	Npy1r	neuropeptide Y receptor Y1	-1.59	9.05767	5.34397e-09	3.84337e-07	9.43688	9.37548	9.36419	8.79343	8.62744	8.74858
xE9fu5lPCRdSODioS0	Abi2	abl-interactor 2	-1.60472	8.84989	5.7614e-09	4.09688e-07	9.17642	9.2603	9.13644	8.51301	8.42562	8.58756
TpX7u2_NV_T2DArbvU	Spon2	spondin 2, extracellular matrix protein	-1.51136	12.1172	5.76679e-09	4.09688e-07	12.3748	12.4118	12.4589	11.7888	11.8236	11.8455
E7Xx7uiT7ufrMHpJbE	Mcm4	minichromosome maintenance deficient 4 homolog (S. cerevisiae)	1.54755	10.2295	6.24719e-09	4.41127e-07	9.89638	9.91508	9.93195	10.5411	10.4711	10.6213
okRuUU5X344MV4KC0U	Epn2	epsin 2	-1.55514	8.74156	6.29393e-09	4.41751e-07	9.14	9.03395	9.0063	8.46124	8.3799	8.42797
HquZeoaiAEOMRM_v6Q	Surf4	surfeit gene 4	-1.51765	9.8062	6.44188e-09	4.49427e-07	10.0998	10.0984	10.1233	9.53876	9.43834	9.53876
9Xxa4h6n6HsQh_LXIU	Lrig1	leucine-rich repeats and immunoglobulin-like domains 1	-1.63268	8.60355	6.65148e-09	4.61288e-07	9.0757	8.84555	8.95025	8.24215	8.27702	8.23061
rp1sP1KKi6ztwSUeGY	Pvrl3	poliovirus receptor-related 3	-1.66899	7.8444	6.86825e-09	4.7171e-07	8.14965	8.18077	8.31124	7.57809	7.46925	7.3774
c1pLqLfTXTbgjnWhIE	Zc3hc1	zinc finger, C3HC type 1	1.52788	8.63593	6.88274e-09	4.7171e-07	8.33919	8.37361	8.2777	8.90101	8.92893	8.99515
fUdX5PP3_7fvSiAIqU	Poldip3	polymerase (DNA-directed), delta interacting protein 3	-1.73924	10.1982	6.99684e-09	4.76726e-07	10.5611	10.5282	10.7029	9.82862	9.66131	9.90688
EJWL20G7n3r_5dQl9o	Csad	cysteine sulfinic acid decarboxylase	-1.49151	7.27628	7.28586e-09	4.93532e-07	7.59563	7.51857	7.5798	6.98104	7.00399	6.97865
oUU7_8NXd5.XyYsEfo	Mmp13	matrix metallopeptidase 13	-1.67159	9.79388	7.37245e-09	4.96511e-07	10.248	10.1285	10.117	9.51584	9.45726	9.29672
fhFOKFN.edHeeFenmc	Bglap	bone gamma carboxyglutamate protein	1.52375	7.32019	7.50751e-09	5.02115e-07	6.99078	7.01205	7.04629	7.55752	7.68198	7.6325
KF4_ek1JPXtKE_uUIs	Impdh2	inosine 5'-phosphate dehydrogenase 2	1.48568	11.1528	7.54185e-09	5.02115e-07	10.8826	10.888	10.8312	11.4639	11.4307	11.4206
07hBHSXbgDd6ufOle0	Mfap3	microfibrillar-associated protein 3	1.46733	9.33795	7.79455e-09	5.1599e-07	9.06227	9.0647	9.05709	9.6226	9.61628	9.60476
WlpJ4ENnSyv0h45T5c	N6amt1	N-6 adenine-specific DNA methyltransferase 1 (putative)	-1.64901	8.84295	7.84375e-09	5.16314e-07	9.14365	9.15602	9.31158	8.42797	8.43582	8.58267
WiwTnsiUkuSOX7nrhE	2810008M24Rik	RIKEN cDNA 2810008M24 gene	1.58379	8.76782	8.0885e-09	5.29433e-07	8.39331	8.4055	8.50957	9.16183	9.0099	9.12679
0uqJMf8FBOqFLSpzVc	Cdc42	cell division cycle 42	1.65001	8.51808	8.35752e-09	5.43986e-07	8.05191	8.24476	8.17386	8.79742	8.87244	8.96809
um3u0PSshOHhigaWjk	Gsta3	glutathione S-transferase, alpha 3	-1.56251	9.54051	8.51751e-09	5.48274e-07	9.84699	9.83888	9.90146	9.20489	9.31158	9.13925
B1QaV3uhoN_iIe3mvg	Mlkl	mixed lineage kinase domain-like	1.57997	9.87495	8.51468e-09	5.48274e-07	9.53876	9.61428	9.48196	10.281	10.1272	10.2065
uepWKt31zdsKAqCD5E	Pik3ip1	phosphoinositide-3-kinase interacting protein 1	-1.5089	8.26572	8.57682e-09	5.49058e-07	8.57574	8.50638	8.60527	7.95186	8.01191	7.94313
Hv3pzP3Lv4UuflP16k	Hsd17b7	hydroxysteroid (17-beta) dehydrogenase 7	1.6002	7.91128	8.6625e-09	5.51512e-07	7.64795	7.53435	7.53418	8.34572	8.1685	8.23701
WSjV4VyYx8EvfVO1zo	Tmem43	transmembrane protein 43	-1.67094	10.2225	8.7181e-09	5.52036e-07	10.5797	10.6029	10.5958	9.94062	9.69338	9.9225
3EiSfVFxXKh1En3pCQ	Sec61a1	Sec61 alpha 1 subunit (S. cerevisiae)	-1.4821	8.75037	9.30346e-09	5.85917e-07	9.05523	9.05836	8.989	8.45699	8.49095	8.45171
uRSURZ7M5OPeBLyWXs	Mmd	monocyte to macrophage differentiation-associated	1.60202	8.95292	9.78263e-09	6.12782e-07	8.71878	8.51037	8.60976	9.23909	9.30983	9.32966
He7jKORQIIjpbZuXVc	Insl6	insulin-like 6	1.59072	7.88362	9.85612e-09	6.14084e-07	7.57372	7.56669	7.50592	8.11022	8.31639	8.22876
uVCXSa3DoqB4FJfaPU	Cited4	Cbp/p300-interacting transactivator, with Glu/Asp-rich carboxy-terminal domain, 4	-1.48332	7.04615	1.09066e-08	6.75917e-07	7.36508	7.34052	7.28609	6.78669	6.77396	6.72455
HLnhUmUrcTUl4w_JYU	Capzb	capping protein (actin filament) muscle Z-line, beta	1.62406	7.18536	1.11442e-08	6.86992e-07	6.7681	6.88059	6.858	7.63327	7.41351	7.55872
BSpuRK2._XKRL3Xnug	Atg10	autophagy related 10	1.489	8.78641	1.13429e-08	6.95559e-07	8.52884	8.44247	8.52639	9.10923	9.05523	9.05628
BINHU_9u_f.ke.vVZ4	Mlec	malectin	-1.48183	7.25475	1.17945e-08	7.19464e-07	7.51982	7.57462	7.52088	7.01944	6.93453	6.9592
Hg.3.j_oj70SgstdV0	NA	NA	-1.50316	9.0053	1.19056e-08	7.2246e-07	9.29087	9.32007	9.28696	8.69388	8.78553	8.65451
lJ4mW475VKugglEfXE	St3gal5	ST3 beta-galactoside alpha-2,3-sialyltransferase 5	-1.45674	8.61949	1.22878e-08	7.4179e-07	8.89603	8.86475	8.91179	8.36505	8.3326	8.34669
NR7Ue3qM.MF13vK46o	Pdk1	pyruvate dehydrogenase kinase, isoenzyme 1	1.55283	8.01193	1.25235e-08	7.52119e-07	7.63762	7.7425	7.70331	8.23478	8.36241	8.39094
0Xul8aOr_34e.kHjnk	Rab8b	RAB8B, member RAS oncogene family	-1.45798	9.49733	1.26618e-08	7.56525e-07	9.77504	9.76626	9.76664	9.19292	9.22593	9.25717
QerXFdLn0qE.DStA_o	NA	NA	-1.59306	10.438	1.2926e-08	7.68374e-07	10.658	10.8379	10.8258	10.1709	10.0551	10.0803
WSiA5QRfztV0kiumJw	Mgp	matrix Gla protein	1.69905	12.8075	1.33995e-08	7.92472e-07	12.4758	12.3802	12.4193	13.1175	13.3629	13.089
Thbro57Iufvt4u_.7o	Cyld	cylindromatosis (turban tumor syndrome)	-1.48299	8.54398	1.34937e-08	7.94015e-07	8.88105	8.76513	8.83851	8.24957	8.26026	8.26934
xeilIHh6ngTjteNuSk	Nfatc4	nuclear factor of activated T cells, cytoplasmic, calcineurin dependent 4	-1.52519	7.68684	1.35982e-08	7.96144e-07	8.07608	7.98142	7.9165	7.35093	7.38047	7.41562
0voIf7Hrg6Qzkrqku0	Ubqln1	ubiquilin 1	-1.589	9.86607	1.39509e-08	8.12711e-07	10.1593	10.1931	10.248	9.47459	9.46393	9.65752
N7qdstd4C6_.1zkS4k	Akap12	A kinase (PRKA) anchor protein (gravin) 12	1.50241	9.52412	1.42132e-08	8.2387e-07	9.24524	9.15384	9.29237	9.83096	9.8325	9.78982
TT.Hvd6oOBX12ihHn0	Stradb	STE20-related kinase adaptor beta	-1.52944	7.56554	1.45287e-08	8.37989e-07	7.89784	7.93652	7.78176	7.26569	7.2968	7.21462
KbnkDSv8ztK18k.VbQ	2810417H13Rik	RIKEN cDNA 2810417H13 gene	1.60606	8.25631	1.51684e-08	8.67721e-07	7.79393	7.90687	8.04283	8.60477	8.57235	8.61709
TLuJ8FefuGJzSFLOn4	Bglap2	bone gamma-carboxyglutamate protein 2	1.50339	7.42119	1.51931e-08	8.67721e-07	7.17573	7.08442	7.12108	7.69271	7.78525	7.66795
rV7vXUqQt0qgnTt.ec	Plod2	procollagen lysine, 2-oxoglutarate 5-dioxygenase 2	-1.54107	9.32447	1.62948e-08	9.26102e-07	9.57499	9.67135	9.66296	9.10671	8.94531	8.9855
H7UgDVCSe7vjWLyKlI	Glrx	glutaredoxin	1.51113	10.5431	1.64749e-08	9.3179e-07	10.2353	10.23	10.2704	10.814	10.9319	10.7768
QpXqTeP1L1yoST.nu0	Unc119b	unc-119 homolog B (C. elegans)	1.45371	8.09381	1.65816e-08	9.33297e-07	7.8574	7.82512	7.78931	8.38895	8.344	8.35809
ER1_juPp9delPu_Eug	Ugt1a10	UDP glycosyltransferase 1 family, polypeptide A10	-1.56131	9.64002	1.68665e-08	9.4477e-07	10.0352	9.89822	9.95074	9.41752	9.26758	9.27084
fh36aNrUurIq.jQSJc	Id1	inhibitor of DNA binding 1	-1.49169	9.7175	1.71887e-08	9.58206e-07	10.0202	9.9563	10.0414	9.36419	9.44549	9.4774
TCVOu9Og_UzlR7wTS0	Eif2a	eukaryotic translation initiation factor 2A	-1.4832	10.6281	1.7882e-08	9.9073e-07	10.9379	10.8846	10.9147	10.4168	10.3095	10.3047
6K.uerd6530e_XtH.8	Tubb2b	tubulin, beta 2B class IIB	1.51674	11.1089	1.79422e-08	9.9073e-07	10.7912	10.7636	10.8704	11.3323	11.4692	11.4266
lREMevn0quOVXtdl6A	Mtap7d1	microtubule-associated protein 7 domain containing 1	-1.45537	10.7449	1.86532e-08	1.02514e-06	10.9685	11.0396	11.0385	10.4463	10.4807	10.4955
Bo3epF_N_h1UF1IHeI	Wfdc12	WAP four-disulfide core domain 12	-1.43862	7.60092	2.02099e-08	1.10547e-06	7.84399	7.89346	7.85235	7.34722	7.35149	7.31701
coom.u.go1_u7he35I	Slc6a6	solute carrier family 6 (neurotransmitter transporter, taurine), member 6	-1.50712	10.125	2.03965e-08	1.11046e-06	10.4324	10.3893	10.441	9.91235	9.74641	9.82862
TohOpETODsU.U5f_6I	Adam12	a disintegrin and metallopeptidase domain 12 (meltrin alpha)	-1.63817	7.9009	2.24866e-08	1.21857e-06	8.3413	8.11312	8.31639	7.62448	7.54553	7.46455
H9geCUpi4V66EgLQfU	Stx8	syntaxin 8	-1.50625	8.34694	2.29643e-08	1.23505e-06	8.65125	8.6876	8.58842	8.02688	8.13559	7.99192
xSJFMlEqLehiupk9_8	Unc119b	unc-119 homolog B (C. elegans)	1.50287	8.97803	2.31089e-08	1.23505e-06	8.61589	8.76744	8.66918	9.2683	9.23009	9.31726
3OlSuejSCbCAlEoObY	Spata24	spermatogenesis associated 24	1.46633	8.0455	2.3063e-08	1.23505e-06	7.7441	7.78484	7.77926	8.25141	8.35295	8.36045
3SCppJN3qf597IC_0g	Pkm	pyruvate kinase, muscle	1.50117	11.5045	2.32395e-08	1.23636e-06	11.2601	11.1954	11.179	11.8455	11.8378	11.7095
E8qEXeeRfoCUF8LlLo	Tnfrsf21	tumor necrosis factor receptor superfamily, member 21	1.49262	7.02544	2.3452e-08	1.24027e-06	6.75824	6.80043	6.65089	7.27945	7.33315	7.33048
WdlNJ6jRFHLV7X8FTo	NA	NA	1.48242	8.44914	2.35258e-08	1.24027e-06	8.20786	8.10736	8.18026	8.67668	8.73347	8.78919
xoh4eU5PnuJH9.tvS8	Slc40a1	solute carrier family 40 (iron-regulated transporter), member 1	-1.64953	8.56535	2.38907e-08	1.24945e-06	9.07627	8.77784	8.92501	8.24743	8.17225	8.19327
uOvXCCe3rooBVyWpP0	B4galt3	UDP-Gal:betaGlcNAc beta 1,4-galactosyltransferase, polypeptide 3	-1.47569	9.02969	2.40142e-08	1.24945e-06	9.32966	9.35716	9.24433	8.75001	8.79121	8.70578
lLAIy955SAaXXR40UQ	Sdcbp	syndecan binding protein	1.54534	9.15055	2.40217e-08	1.24945e-06	8.83225	8.83606	8.84146	9.58901	9.37485	9.4297
KSO53uL4nMhKtVR.q0	Sgpp1	sphingosine-1-phosphate phosphatase 1	-1.48543	10.439	2.4406e-08	1.25821e-06	10.7469	10.706	10.7205	10.1992	10.0649	10.1967
Krb90nB5FPxQ15VC64	Dab2	disabled 2, mitogen-responsive phosphoprotein	1.52258	8.76969	2.43721e-08	1.25821e-06	8.43721	8.5086	8.45348	9.17264	8.98785	9.05836
QisIn70VTVARQpySIU	Rgs4	regulator of G-protein signaling 4	-1.4693	8.24079	2.49929e-08	1.28279e-06	8.57235	8.44043	8.54227	7.97127	7.96073	7.95767
Bd4._XerLq94k.dep8	Suz12	suppressor of zeste 12 homolog (Drosophila)	-1.44592	10.1125	2.53811e-08	1.29444e-06	10.4058	10.3375	10.392	9.83043	9.82095	9.88799
lrX4t1uCeAOOu3uLO8	Galnt2	UDP-N-acetyl-alpha-D-galactosamine:polypeptide N-acetylgalactosaminyltransferase 2	-1.44373	10.0104	2.55533e-08	1.29444e-06	10.3154	10.2224	10.2881	9.75759	9.74591	9.73306
rTJ6VH4a1eun3oqCew	Necap2	NECAP endocytosis associated 2	1.44367	8.5998	2.54712e-08	1.29444e-06	8.3443	8.3387	8.32178	8.81273	8.87461	8.90666
0RJAl13uqEXtSEentM	Pkhd1l1	polycystic kidney and hepatic disease 1-like 1	-1.51225	7.39258	2.75645e-08	1.39027e-06	7.64572	7.67404	7.75302	7.15896	7.00341	7.12031
rVHcTVEu6IOQv_3g1w	Adh5	alcohol dehydrogenase 5 (class III), chi polypeptide	1.66732	8.6952	2.77087e-08	1.39153e-06	8.225	8.37308	8.38122	9.04998	9.20899	8.93292
Nrr_Cp1_KHqLBK3i3o	Stbd1	starch binding domain 1	-1.48842	9.08261	2.81053e-08	1.40538e-06	9.33225	9.3359	9.44034	8.86352	8.76992	8.7537
ok6Xrh5p55iZ4g7F6g	Lsg1	large subunit GTPase 1 homolog (S. cerevisiae)	-1.42365	8.42854	2.9392e-08	1.46344e-06	8.66483	8.7017	8.68347	8.20231	8.14965	8.16926
QgaN73R7hXQ931IO9I	1700034H14Rik	RIKEN cDNA 1700034H14 gene	1.52097	9.4014	2.96247e-08	1.46876e-06	9.04779	9.0704	9.17851	9.77783	9.71126	9.6226
lF6CKBV_KAjC1OeIno	Socs5	suppressor of cytokine signaling 5	1.51235	8.76297	3.02654e-08	1.49416e-06	8.42721	8.4795	8.48701	8.95296	9.13185	9.09929
HTjul.F1HXtcd5Uj0k	Tug1	taurine upregulated gene 1	-1.70457	7.55027	3.09642e-08	1.50318e-06	7.73318	8.05077	8.02098	7.15822	7.13063	7.20787
i5Ln9fwFirph_kisAU	Herpud1	homocysteine-inducible, endoplasmic reticulum stress-inducible, ubiquitin-like domain member 1	-1.43786	10.0233	3.08245e-08	1.50318e-06	10.2552	10.3354	10.2653	9.79182	9.74869	9.74358
H5u.9cAxTJHtJh_rnU	Fam180a	family with sequence similarity 180, member A	1.5575	8.34245	3.088e-08	1.50318e-06	7.97181	7.97963	8.11707	8.69452	8.55821	8.73347
fqz57fvfruxex4_Vfo	Prkacb	protein kinase, cAMP dependent, catalytic, beta	1.48657	10.8905	3.09449e-08	1.50318e-06	10.5668	10.594	10.6528	11.1925	11.0949	11.2422
xV4BOu1OewS6LksTl4	Ttc3	tetratricopeptide repeat domain 3	-1.57033	10.7847	3.17789e-08	1.53633e-06	11.1754	11.0964	11.0588	10.4955	10.3304	10.5515
Be3UKOCRCCUV03XuGY	Dnajc24	DnaJ (Hsp40) homolog, subfamily C, member 24	-1.56983	7.92595	3.19827e-08	1.5398e-06	8.1444	8.34825	8.26111	7.51564	7.6723	7.61399
B0RJPO0snSKY7oV71U	Snrpb	small nuclear ribonucleoprotein B	1.44275	10.4429	3.29474e-08	1.57971e-06	10.1278	10.1696	10.238	10.7124	10.7205	10.689
Bu0u1OiK45eorfh.XU	Ehd4	EH-domain containing 4	1.48254	9.69436	3.32358e-08	1.58701e-06	9.39802	9.44635	9.3866	10.0202	9.88572	10.0292
0XSkl7XF4s.XJ6X950	Haus8	4HAUS augmin-like complex, subunit 8	1.43071	7.90101	3.36348e-08	1.59951e-06	7.66655	7.6589	7.60249	8.19413	8.15306	8.13094
oflNeOAHliiB_hZIvU	Gpd2	glycerol phosphate dehydrogenase 2, mitochondrial	1.46026	8.38567	3.43642e-08	1.62755e-06	8.12576	8.12262	8.08929	8.68677	8.57907	8.71051
cW5J6XXQpVFPZffIv8	Csk	c-src tyrosine kinase	-1.50412	9.56041	3.46472e-08	1.63431e-06	9.74956	9.93587	9.87918	9.23463	9.29175	9.27147
i7d1HZ6th6pO9f6AZs	Ormdl3	ORM1-like 3 (S. cerevisiae)	-1.45223	9.07272	3.48629e-08	1.63785e-06	9.34292	9.36218	9.32046	8.84878	8.83188	8.7301
Zqt1wQqF295HoJdRL8	Rtn3	reticulon 3	-1.50575	10.2536	3.50158e-08	1.63843e-06	10.6116	10.5175	10.5175	10.0561	9.90146	9.91748
3RyqnUj6t9dZIH8oeo	Bst2	bone marrow stromal cell antigen 2	-1.64335	8.81488	3.55852e-08	1.65181e-06	9.25352	9.0079	9.25819	8.42191	8.40592	8.54185
ivVLtOKT0oocuJ7l7U	Lyz1	lysozyme 1	1.49196	8.74517	3.5574e-08	1.65181e-06	8.46229	8.39331	8.5141	8.96007	9.10296	9.03829
ckc4eq57Lfz47f1Exc	Sod2	superoxide dismutase 2, mitochondrial	-1.47717	11.1773	3.5911e-08	1.66031e-06	11.4286	11.4692	11.4785	10.8062	10.9176	10.9639
uu4dKhy4K_IMugXY6w	Agtrap	angiotensin II, type I receptor-associated protein	-1.47541	7.66687	3.69585e-08	1.70199e-06	7.88583	8.01377	7.94267	7.32189	7.41918	7.41786
Qp16xPSj_7iOemKxpI	Casp6	caspase 6	1.63725	8.87115	3.88116e-08	1.78029e-06	8.36505	8.63676	8.54474	9.32237	9.1795	9.17851
0pfxjntHQvuAtT.V7A	Unc119b	unc-119 homolog B (C. elegans)	1.44961	8.85515	3.96188e-08	1.81019e-06	8.5141	8.6078	8.64005	9.15025	9.11143	9.10728
cuq4Bop4579CzgVUjo	Gorasp1	golgi reassembly stacking protein 1	-1.4435	8.06005	4.05935e-08	1.84748e-06	8.29739	8.34451	8.3326	7.72741	7.81296	7.8454
fXoqXpEvd7JWKAKfTA	Lman2l	lectin, mannose-binding 2-like	-1.54463	8.61354	4.35534e-08	1.97448e-06	8.87561	8.96866	8.93723	8.24052	8.22534	8.43386
Znp_0m56XVR_H.keHE	Tmem9b	TMEM9 domain family, member B	1.4444	9.084	4.4157e-08	1.99408e-06	8.77433	8.87244	8.80954	9.40265	9.33522	9.30983
3uRCdF.UgUnqZIICks	Mtpn	myotrophin	-1.50732	8.58875	4.50627e-08	2.01933e-06	8.94904	8.91375	8.79144	8.36352	8.22412	8.29062
iquyUgz.9XkJXOqyzc	Pex19	peroxisomal biogenesis factor 19	-1.39893	9.69226	4.49148e-08	2.01933e-06	9.93651	9.9225	9.94425	9.45894	9.44034	9.45102
ldUol3991Jji09lOPI	Oxct1	3-oxoacid CoA transferase 1	-1.42968	10.8488	4.54652e-08	2.02181e-06	11.1158	11.0496	11.1545	10.5751	10.5797	10.618
BUHkp9jxV7iXnk_eV4	Ldha	lactate dehydrogenase A	1.45368	11.7936	4.53583e-08	2.02181e-06	11.5007	11.521	11.5496	12.1302	12.0741	11.9862
uOnpxzotJelh6u78nQ	Lyz2	lysozyme 2	1.41522	7.54945	4.6502e-08	2.06006e-06	7.25534	7.30933	7.33215	7.78738	7.82358	7.78895
u6ggogXgpJUoosTQmY	Aldoa	aldolase A, fructose-bisphosphate	1.74948	11.1359	4.70514e-08	2.0765e-06	10.6366	10.6874	10.8733	11.5531	11.6945	11.3704
ry1e1qOt947dcQ5riQ	Ppm1b	protein phosphatase 1B, magnesium dependent, beta isoform	-1.44537	9.25018	5.01557e-08	2.20515e-06	9.58831	9.47388	9.4855	9.01453	8.94129	8.99756
966CEu6HvHo0ljn24I	Tbc1d7	TBC1 domain family, member 7	1.54184	8.17921	5.04781e-08	2.21098e-06	7.91471	7.825	7.86096	8.42937	8.62938	8.41586
BnuA7fu0u13u9OSWH4	Acly	ATP citrate lyase	1.4259	10.6128	5.12726e-08	2.23737e-06	10.3846	10.3841	10.3019	10.9047	10.8661	10.8355
EW06d6fPEHGOF1UIE4	Acot1	acyl-CoA thioesterase 1	-1.42054	7.04501	5.36157e-08	2.33088e-06	7.32397	7.30022	7.2705	6.73563	6.81642	6.82331
QwdLodh9SUBQNQGe94	Hbs1l	Hbs1-like (S. cerevisiae)	-1.55387	9.59038	5.39887e-08	2.33837e-06	10.0326	9.81514	9.87721	9.25198	9.20965	9.3557
0delf_rNJ_SeoxKTfI	Il13ra1	interleukin 13 receptor, alpha 1	-1.42575	7.17299	5.5102e-08	2.37776e-06	7.36963	7.46807	7.44886	6.89868	6.95427	6.89846
Z6COklSDXQhAkKrNJ4	Gns	glucosamine (N-acetyl)-6-sulfatase	-1.52415	9.88785	5.56001e-08	2.3816e-06	10.2861	10.1015	10.188	9.58176	9.50548	9.66431
0pZ9PV5JU93hztzCZM	Dpysl3	dihydropyrimidinase-like 3	-1.45114	7.6975	5.54145e-08	2.3816e-06	8.04927	7.92309	7.92591	7.38796	7.45751	7.44125
HqENS6t697hDu5zjlM	Col18a1	collagen, type XVIII, alpha 1	-1.43203	8.93379	5.65099e-08	2.41171e-06	9.17352	9.25241	9.15253	8.63399	8.6725	8.7178
BSJ7uOY1_CnFUIkIJI	Psmc3ip	proteasome (prosome, macropain) 26S subunit, ATPase 3, interacting protein	1.43477	7.78945	5.71686e-08	2.43092e-06	7.54254	7.50592	7.53866	7.9768	8.10809	8.06469
Kut4UuygaEX0j7Cf4I	Zfhx3	zinc finger homeobox 3	-1.46522	9.86442	6.03904e-08	2.55858e-06	10.1437	10.203	10.0732	9.61511	9.51453	9.63697
Zd5HfTqH6nUy.feJ6E	Gm5796	predicted gene 5796	1.57682	7.98915	6.18129e-08	2.60935e-06	7.74839	7.62689	7.60666	8.37959	8.17192	8.40148
0oeJV1hlSzoXoBQDgg	Tes	testis derived transcript	1.41864	8.20024	6.24905e-08	2.62843e-06	7.97752	7.93378	7.93266	8.40007	8.50721	8.4502
3xDpRG7eRcl3HRpxek	Nfkbia	nuclear factor of kappa light polypeptide gene enhancer in B cells inhibitor, alpha	-1.47911	9.50385	6.45803e-08	2.70534e-06	9.80268	9.85556	9.70039	9.19161	9.29579	9.17705
xoSV3_EutTnbf6MwX4	Zfp365	zinc finger protein 365	1.51748	8.64569	6.47834e-08	2.70534e-06	8.36293	8.25575	8.41586	9.05171	8.89545	8.89241
uAuBSNp1uFi1eSm7CU	Eno1	enolase 1, alpha non-neuron	1.52452	10.6239	6.57191e-08	2.73462e-06	10.1967	10.3773	10.3852	10.8531	10.9831	10.9479
0RCi9qVzR9Bten.W5A	Gpx8	glutathione peroxidase 8 (putative)	-1.45062	10.6307	6.6428e-08	2.75428e-06	10.8686	10.8826	10.9459	10.3047	10.4471	10.3354
Bje_nHg81UkO7ErXJU	Chrnb1	cholinergic receptor, nicotinic, beta polypeptide 1 (muscle)	1.51275	7.40284	6.75617e-08	2.79135e-06	7.09827	7.09771	7.11678	7.65141	7.61399	7.83888
lKDm2pWyW0u9SogMB4	Spata24	spermatogenesis associated 24	1.50759	8.6915	6.78256e-08	2.79235e-06	8.37823	8.46948	8.33842	8.88203	9.07453	9.0063
xeS7e_lR6ri7Caj3hw	Bnc1	basonuclin 1	-1.60311	8.9397	6.84001e-08	2.79624e-06	9.32046	9.13185	9.38808	8.69544	8.51301	8.58933
o7tTh0.3e4eBnRQiR4	Ogn	osteoglycin	-1.5698	10.8403	6.82961e-08	2.79624e-06	11.2422	11.0203	11.2342	10.539	10.429	10.577
x5XgO_k7T9JvVP4vnc	Clock	circadian locomotor output cycles kaput	-1.43236	9.11661	6.91384e-08	2.81654e-06	9.38984	9.42399	9.3136	8.89241	8.8032	8.87663
KhSZ7.d3_v1anp.pCo	Limd1	LIM domains containing 1	-1.41255	7.78663	6.94488e-08	2.81933e-06	8.03876	8.07074	7.99785	7.57372	7.48782	7.55089
uu5O7ncToLTI5IBr3k	Herpud1	homocysteine-inducible, endoplasmic reticulum stress-inducible, ubiquitin-like domain member 1	-1.40946	9.26284	7.11973e-08	2.8802e-06	9.57135	9.48092	9.47896	9.00968	9.03461	9.0015
6D3yv9PmfuyQKjX_J4	Armcx1	armadillo repeat containing, X-linked 1	1.57583	7.70476	7.14427e-08	2.8802e-06	7.49776	7.35149	7.28085	8.13708	7.93121	8.03015
fn1.QjbrUiiQebnkIk	Ntan1	N-terminal Asn amidase	1.39876	9.83395	7.50573e-08	3.01549e-06	9.56665	9.5792	9.62976	10.0395	10.0998	10.0888
0ez.Afroi7uFrXvq_c	Sqle	squalene epoxidase	1.4581	8.74419	7.54441e-08	3.02061e-06	8.52467	8.40279	8.48898	9.05523	8.93572	9.05777
9rh_eOiNSdFKh8r83Y	Thap11	THAP domain containing 11	-1.41761	9.91475	7.81774e-08	3.09811e-06	10.1678	10.2114	10.1202	9.7181	9.63164	9.63932
Tqo4JUiQiKjXhngs1g	Acta2	actin, alpha 2, smooth muscle, aorta	1.56201	10.0327	7.80008e-08	3.09811e-06	9.72284	9.60216	9.80815	10.3163	10.2741	10.473
EpUP7N83fX0lovvoFE	Igsf3	immunoglobulin superfamily, member 3	1.38618	8.66345	7.77182e-08	3.09811e-06	8.42845	8.41184	8.44337	8.88864	8.87944	8.92893
xXRgnn17vkTui_hxKw	NA	NA	-1.3785	9.51467	7.8904e-08	3.11631e-06	9.73921	9.75948	9.73998	9.2857	9.27467	9.289
o6n7Ay1FcVpU0u56V4	Sbf1	SET binding factor 1	-1.40834	9.36508	7.96808e-08	3.13635e-06	9.6634	9.61154	9.56129	9.08564	9.14	9.12863
0VKzii0eoTJIoROp4Y	Acd	adrenocortical dysplasia	1.39035	10.6751	8.01041e-08	3.1424e-06	10.4297	10.4663	10.416	10.8969	10.8955	10.9459
ujQk3mfo6Q13R0iS3k	Lum	lumican	-1.47717	11.1238	8.12342e-08	3.17014e-06	11.437	11.363	11.4156	10.9125	10.728	10.8866
93y6pCheV8TPul4KhA	Ak3	adenylate kinase 3	1.50093	9.18188	8.13555e-08	3.17014e-06	8.93652	8.75791	8.97243	9.43973	9.50572	9.47896
EQu6Vyk6jVqp1KAOc8	Trak2	trafficking protein, kinesin binding 2	-1.41	8.68686	8.20057e-08	3.18483e-06	8.90152	8.99674	8.90588	8.46563	8.40804	8.44337
rLRJQphbne5N8xXvwo	Rpa3	replication protein A3	1.45334	9.02552	8.24091e-08	3.18986e-06	8.73266	8.75582	8.77901	9.19245	9.36156	9.33161
Echzs70j4bB0exK7Ws	Slain2	SLAIN motif family, member 2	1.37722	7.43163	8.30459e-08	3.20387e-06	7.20161	7.19279	7.20787	7.65442	7.67819	7.65493
H1r019UulCRPB3dMR4	Sox5	SRY-box containing gene 5	-1.40454	7.64027	8.6257e-08	3.31677e-06	7.86758	7.93798	7.85039	7.39551	7.36061	7.42955
9XFG70X5SJcmBBUHkk	Plac1	placental specific protein 1	-1.38073	7.16492	8.78059e-08	3.36522e-06	7.38983	7.39631	7.40678	6.90104	6.94311	6.95246
62.f57oMBdiSUvp.8U	Cep164	centrosomal protein 164	-1.49539	7.66866	8.87297e-08	3.38948e-06	7.86815	7.95933	8.04927	7.32717	7.34104	7.46698
ZqjTIK_q9SApN3uOvU	Adipor2	adiponectin receptor 2	-1.63075	9.79014	9.02277e-08	3.4285e-06	10.2653	9.98721	10.1762	9.531	9.318	9.46312
3js91OzpR_Cg5wNQoU	Gosr2	golgi SNAP receptor complex member 2	-1.5699	7.88616	9.03399e-08	3.4285e-06	8.17883	8.15513	8.30053	7.60588	7.41109	7.66551
35LRC1Xd1PNCJ05Ras	Klf4	Kruppel-like factor 4 (gut)	-1.4171	7.34645	9.17898e-08	3.47222e-06	7.56244	7.55728	7.67404	7.08571	7.12413	7.07509
clWhV691Exj3G7SMlQ	Stx8	syntaxin 8	-1.52089	8.99246	9.4027e-08	3.54534e-06	9.2479	9.20489	9.43198	8.66483	8.75426	8.65091
xLNXiRXd9279IKBTJE	Clptm1l	CLPTM1-like	-1.47543	10.0941	9.62934e-08	3.60744e-06	10.3613	10.3433	10.4195	9.93106	9.74056	9.76901
E9bSqHkq8gRU9Jp.r0	Zc3hc1	zinc finger, C3HC type 1	1.41876	9.42978	9.62105e-08	3.60744e-06	9.222	9.15439	9.15602	9.68726	9.61698	9.74204
QOXgVnC1nVlWCCq1CA	Hist1h2bn	histone cluster 1, H2bn	1.42788	7.49313	9.83734e-08	3.67355e-06	7.17984	7.32784	7.2009	7.75487	7.73557	7.75975
ui6bde0U1U5zBINTgk	Kif1b	kinesin family member 1B	-1.39465	8.6322	9.98629e-08	3.71726e-06	8.89763	8.85639	8.86244	8.44794	8.36989	8.35891
EucleJJ0esCSJ5cfs0	Sdcbp	syndecan binding protein	1.54137	10.1237	1.01778e-07	3.76194e-06	9.873	9.71487	9.84699	10.5435	10.3113	10.4528
WKBuCiOVAF6VeOHfUI	Chaf1b	chromatin assembly factor 1, subunit B (p60)	1.4493	8.74725	1.01763e-07	3.76194e-06	8.48217	8.56274	8.39382	9.01877	8.96692	9.05909
lX5I6yT7cUvr0t1Moc	Acss2	acyl-CoA synthetase short-chain family member 2	1.43014	8.1375	1.02032e-07	3.76194e-06	7.81877	7.86815	7.95137	8.45314	8.36085	8.37275
6znfbWqI6bb3LZV1Pg	Lsm3	LSM3 homolog, U6 small nuclear RNA associated (S. cerevisiae)	1.49806	8.56251	1.05315e-07	3.87075e-06	8.28217	8.22095	8.30975	8.72062	8.92975	8.91179
oeEwprhOmR30J0oRek	Leprel4	leprecan-like 4	-1.46209	9.12831	1.06445e-07	3.89996e-06	9.37305	9.37	9.46393	8.79475	8.9586	8.80954
lrBALO6YJcFRUy51Gk	Mapk6	mitogen-activated protein kinase 6	-1.44279	7.52626	1.06957e-07	3.90644e-06	7.78227	7.87646	7.71332	7.31396	7.23607	7.23546
Wno57BdCEuQOrjHJI8	Hist1h2bc	histone cluster 1, H2bc	1.5216	8.11165	1.14464e-07	4.16757e-06	7.74716	7.83971	7.83971	8.26735	8.48701	8.48898
uRLrekdjX6AavfXHVo	Mrps12	mitochondrial ribosomal protein S12	1.41399	9.79067	1.22032e-07	4.41552e-06	9.4929	9.62496	9.50451	10.0259	10.0269	10.0689
fq40WHuXU955.4s310	Gdpd2	glycerophosphodiester phosphodiesterase domain containing 2	1.40683	8.2589	1.22016e-07	4.41552e-06	8.02791	7.97826	8.03185	8.55288	8.43121	8.53127
utcUeUKN79V5UsMCUk	Acy1	aminoacylase 1	1.40894	8.42783	1.22502e-07	4.4188e-06	8.16893	8.21301	8.15964	8.62281	8.65125	8.75135
6epzwHpRw55LR7HCLo	Cct8	chaperonin containing Tcp1, subunit 8 (theta)	-1.58369	8.96134	1.25973e-07	4.52998e-06	9.16935	9.36387	9.34573	8.48217	8.72343	8.68347
uSap7LhurEB1K4mIOQ	Rpia	ribose 5-phosphate isomerase A	-1.48652	7.8862	1.29819e-07	4.65392e-06	8.25025	8.14228	8.12399	7.71933	7.53866	7.5427
6FlL0aBx0FDRiV4KsQ	Ppap2a	phosphatidic acid phosphatase type 2A	-1.3668	10.3387	1.32575e-07	4.73813e-06	10.5707	10.5526	10.5691	10.0821	10.1346	10.1233
BYgS5wS7mdi041qfxg	Pip4k2a	phosphatidylinositol-5-phosphate 4-kinase, type II, alpha	-1.55416	9.53582	1.33859e-07	4.75905e-06	9.81815	9.77126	9.97226	9.35142	9.16343	9.13843
lrWGwvO7cKfpInkSek	1810008A18Rik	RIKEN cDNA 1810008A18 gene	1.43789	8.05922	1.33977e-07	4.75905e-06	7.84972	7.72289	7.81911	8.40148	8.27179	8.29034
0Rknlp.Xo5HkqKedR8	Il17rc	interleukin 17 receptor C	-1.52963	8.17824	1.35519e-07	4.77678e-06	8.37079	8.64788	8.43582	7.85121	7.88583	7.8779
lq_HSp1ed1QKM5nkgA	Nrm	nurim (nuclear envelope membrane protein)	-1.40679	9.59984	1.35418e-07	4.77678e-06	9.85021	9.9101	9.77783	9.38244	9.31548	9.363
WZe.UXIMSbkr_mzgMg	NA	NA	-1.39014	8.21068	1.35706e-07	4.77678e-06	8.46783	8.41797	8.45907	8.035	7.93602	7.94819
WloohSK.q.44jWEEkk	Stx8	syntaxin 8	-1.49794	8.39386	1.47844e-07	5.17276e-06	8.71129	8.62938	8.71538	8.06314	8.24082	8.00317
6cq6n_knurMph3ffFw	Ahnak	AHNAK nucleoprotein (desmoyokin)	-1.41837	8.70151	1.47439e-07	5.17276e-06	9.00177	8.92893	8.93019	8.5332	8.38826	8.42673
x0ROV3_jT4TJy30E10	Gvin1	GTPase, very large interferon inducible 1	-1.72582	8.51211	1.49511e-07	5.18438e-06	8.99488	8.89737	8.82499	8.35921	7.97558	8.02062
QpFRAf0BAU41.XhEWE	Cdkal1	CDK5 regulatory subunit associated protein 1-like 1	-1.38615	7.07859	1.49186e-07	5.18438e-06	7.33775	7.25841	7.34621	6.81044	6.83896	6.87974
Nd66OX794B5zsYVNe4	Pitx2	paired-like homeodomain transcription factor 2	1.37277	7.34313	1.49137e-07	5.18438e-06	7.10306	7.1346	7.10608	7.54882	7.61926	7.54692
ZoUOVS_0tAlvrv9Pvw	Sgk1	serum/glucocorticoid regulated kinase 1	-1.42439	9.95579	1.51388e-07	5.2246e-06	10.3063	10.1599	10.1666	9.71759	9.65752	9.72674
QtNUSJNpJEIiJ7pSH4	Abca3	ATP-binding cassette, sub-family A (ABC1), member 3	-1.41109	9.31334	1.52464e-07	5.2246e-06	9.55881	9.49722	9.62921	9.02253	9.05559	9.11671
3XV.FSXhQKEUfo0LKQ	Chi3l1	chitinase 3-like 1	-1.40811	6.92765	1.52154e-07	5.2246e-06	7.12805	7.24628	7.14924	6.64118	6.73408	6.66705
iknu7Iv0iQvXSS7I4M	Snx10	sorting nexin 10	1.55802	9.40477	1.51709e-07	5.2246e-06	9.23662	9.00683	9.01127	9.62328	9.74129	9.80931
0e.l73cqSerZ7T1fTk	NA	NA	-1.43708	9.90831	1.59958e-07	5.44934e-06	10.1538	10.1709	10.1849	9.75987	9.57329	9.60705
Kuze47qAd19R_onT0o	Rbm18	RNA binding motif protein 18	1.55168	7.86593	1.5972e-07	5.44934e-06	7.61516	7.50213	7.52974	8.35046	8.13192	8.06614
HioqZOVfPzqBR9Pce8	Tmem132a	transmembrane protein 132A	-1.3902	8.65076	1.61657e-07	5.49116e-06	8.83002	8.92788	8.90732	8.37823	8.45907	8.40202
HigXfSFUbCOJTe95J0	Tmem143	transmembrane protein 143	1.415	7.14491	1.6344e-07	5.53559e-06	6.92321	6.85915	6.90117	7.4358	7.44699	7.30314
0aIi2NU1XkisMOQvK4	Gdf10	growth differentiation factor 10	-1.39142	7.77488	1.64749e-07	5.55478e-06	7.97963	8.06429	7.99557	7.47781	7.56721	7.56479
3Z6j5OEUbBdabs.Abs	Fez1	fasciculation and elongation protein zeta 1 (zygin I)	1.42513	8.6843	1.64961e-07	5.55478e-06	8.5123	8.3395	8.43445	8.94301	8.97401	8.90251
BpaoJT5evDL5755H1k	Ube2e1	ubiquitin-conjugating enzyme E2E 1, UBC4/5 homolog (yeast)	-1.36839	7.34199	1.6548e-07	5.55623e-06	7.53778	7.59695	7.56995	7.13672	7.0787	7.13183
Qp6.Z76_Kk.uAgf5F0	Mapk1ip1l	mitogen-activated protein kinase 1 interacting protein 1-like	-1.45276	8.39844	1.67595e-07	5.61107e-06	8.56481	8.68828	8.75045	8.19679	8.10106	8.08929
KVUlHqPP5bP06yXl.0	9530068E07Rik	RIKEN cDNA 9530068E07 gene	-1.59122	10.314	1.70289e-07	5.6215e-06	10.7383	10.6116	10.5972	10.124	9.80581	10.0069
Kqk9Eg3Ouvzr7VB4cQ	C3	complement component 3	-1.5653	12.4951	1.70319e-07	5.6215e-06	12.792	12.8075	12.8556	12.2986	11.9862	12.2309
KnnFJtI70114P5ez3c	Hmga1	high mobility group AT-hook 1	1.51556	9.22846	1.69474e-07	5.6215e-06	8.79144	8.9698	9.02437	9.56665	9.58018	9.43834
EeFEK6d5Fup4dHh4OE	Guk1	guanylate kinase 1	1.40221	10.441	1.68892e-07	5.6215e-06	10.1811	10.2635	10.1469	10.6319	10.6928	10.73
rVzoZbBit6fuCk4tH4	Hebp1	heme binding protein 1	1.35506	7.29747	1.69115e-07	5.6215e-06	7.06635	7.09595	7.07257	7.52974	7.51959	7.50059
3h6zu78vfStRN5WrcU	Yeats4	YEATS domain containing 4	1.39663	9.63297	1.72915e-07	5.69107e-06	9.34573	9.40466	9.42559	9.80736	9.92791	9.88656
QfjzOOwkcqd0pPnJvU	Fundc1	FUN14 domain containing 1	-1.45124	8.13207	1.74223e-07	5.70188e-06	8.29719	8.39038	8.51456	7.85857	7.84314	7.88857
TjltF9RW7e7i_67fLg	Ttc3	tetratricopeptide repeat domain 3	-1.42284	10.3203	1.7381e-07	5.70188e-06	10.6695	10.4967	10.5578	10.0329	10.0663	10.0984
ZteIg.lKU0fNffMaBc	Fam198b	family with sequence similarity 198, member B	1.40952	10.1234	1.76664e-07	5.76559e-06	9.95519	9.79182	9.88053	10.3566	10.396	10.3606
H.e2F7BYtTukuhcFSk	Lyrm5	LYR motif containing 5	1.429	9.38646	1.78213e-07	5.79988e-06	9.19421	9.01772	9.17495	9.65973	9.64641	9.62574
6XkSUX__CUf.S7v9f0	Ssu72	Ssu72 RNA polymerase II CTD phosphatase homolog (yeast)	1.37702	10.0471	1.84687e-07	5.99384e-06	9.81689	9.82939	9.80268	10.2249	10.2712	10.3375
TqThfThfkgffR.Urws	Rpl23	ribosomal protein L23	-1.46812	9.32483	1.86541e-07	6.02179e-06	9.48764	9.68347	9.63433	8.97037	9.07243	9.10071
oVizyKBOH1dLIZQV7s	Mrps33	mitochondrial ribosomal protein S33	1.39861	11.053	1.86582e-07	6.02179e-06	10.8489	10.8048	10.7794	11.2293	11.3677	11.288
lkR.RLh6UKIrqn.d70	H47	histocompatibility 47	1.36027	10.1058	1.88643e-07	6.0715e-06	9.90366	9.88799	9.85986	10.3095	10.3641	10.3095
lU9Op_sl960XS17p3w	Wnt5a	wingless-related MMTV integration site 5A	-1.38733	8.01178	1.92576e-07	6.17218e-06	8.30115	8.24786	8.1948	7.74176	7.75893	7.82617
BeY8Sfj6e6o1FiInlc	Arl2bp	ADP-ribosylation factor-like 2 binding protein	1.3857	8.67678	1.92831e-07	6.17218e-06	8.46737	8.48898	8.36805	8.93572	8.90705	8.89349
ZUYugsCZXmrh_kZAbg	Add3	adducin 3 (gamma)	1.387	9.71051	1.94863e-07	6.22014e-06	9.54227	9.44444	9.43688	9.95918	9.90475	9.97556
rTSl0j3dXHkKCQDRSk	Zfand2a	zinc finger, AN1-type domain 2A	-1.39125	8.29988	1.98155e-07	6.30793e-06	8.48583	8.56566	8.56274	8.07911	7.99683	8.10914
9HnyveK7q9XlFSkBKc	Cryl1	crystallin, lambda 1	1.39295	8.11869	1.98911e-07	6.31476e-06	7.84955	7.94597	7.84334	8.30264	8.39363	8.37704
r3lS1f6LuyFOwe6SUI	Pomt2	protein-O-mannosyltransferase 2	-1.43613	7.84151	2.04564e-07	6.47657e-06	8.189	8.06258	8.05625	7.61215	7.49399	7.6351
QLzzwHSJ5JpHB4Eld0	Lztr1	leucine-zipper-like transcriptional regulator, 1	-1.50865	9.54871	2.0663e-07	6.52426e-06	9.75057	9.91353	9.87193	9.24869	9.13451	9.37305
uv1F.sktfp.LgfjvUU	Gosr2	golgi SNAP receptor complex member 2	-1.51377	8.77084	2.09119e-07	6.58498e-06	9.1491	8.91699	9.14365	8.52166	8.39382	8.49984
ZVnTbd3lBv_4AcAg1w	Sema5a	sema domain, seven thrombospondin repeats (type 1 and type 1-like), transmembrane domain (TM) and short cytoplasmic domain, (semaphorin) 5A	1.43112	8.06231	2.09844e-07	6.59001e-06	7.83923	7.73576	7.83624	8.35384	8.22356	8.38525
cu6FB7gd1W9cK0iIew	Slc41a2	solute carrier family 41, member 2	1.37994	7.78426	2.11304e-07	6.61802e-06	7.56318	7.52868	7.564	8.03847	7.94597	8.06524
xrXtLe6SqGd8e4Ny70	Arhgap1	Rho GTPase activating protein 1	-1.53399	9.84209	2.11883e-07	6.61837e-06	10.2728	10.1792	10.0003	9.55776	9.4461	9.59648
QKYp9WXpk8QQmdhTRs	Hist1h2bm	histone cluster 1, H2bm	1.45219	7.59848	2.13766e-07	6.65933e-06	7.29087	7.37062	7.3266	7.87632	7.97319	7.75327
K9eOi9JJaq5Su4pfKE	C4b	complement component 4B (Chido blood group)	-1.36955	9.06378	2.19026e-07	6.80498e-06	9.31548	9.29672	9.25971	8.84555	8.88105	8.78419
Ks0_lf1JE6uIASlGH4	Ubap1	ubiquitin-associated protein 1	-1.40104	7.92803	2.24411e-07	6.95375e-06	8.26144	8.12524	8.12714	7.66706	7.66332	7.72396
WlR70RXFHi318DuE0I	Pkia	protein kinase inhibitor, alpha	1.45131	10.3949	2.28147e-07	7.02598e-06	10.2434	10.0722	10.063	10.7325	10.618	10.6402
Zni1_u5qDKSR3gISCQ	Trim2	tripartite motif-containing 2	1.39513	7.96376	2.28551e-07	7.02598e-06	7.77288	7.64572	7.75207	8.24635	8.20695	8.15856
oeRD35SBA5TQeXSpHU	Ak4	adenylate kinase 4	1.3475	6.96251	2.27826e-07	7.02598e-06	6.74244	6.73214	6.76753	7.19786	7.17663	7.15847
9RedxQevIBDLdHuudA	Tbc1d7	TBC1 domain family, member 7	1.50457	8.73629	2.34077e-07	7.17693e-06	8.30737	8.44392	8.57355	9.00754	8.98282	9.10254
Ed_ISRN0l4N3RReXrk	Cln6	ceroid-lipofuscinosis, neuronal 6	-1.40844	7.68783	2.37081e-07	7.23968e-06	7.99576	7.95767	7.85121	7.39236	7.49837	7.43161
NR67gK_u4CsQ3SK2tI	NA	NA	-1.4027	7.71864	2.37367e-07	7.23968e-06	7.89964	8.03903	7.94956	7.53227	7.42967	7.46168
foqZOVfPzqBR9Pce_o	Tmem132a	transmembrane protein 132A	-1.45457	8.83678	2.41189e-07	7.31795e-06	9.06348	9.2213	9.03647	8.49394	8.57299	8.63253
Q6iFJ5XXp.6f.rtfgo	1110018G07Rik	RIKEN cDNA 1110018G07 gene	-1.42508	9.19411	2.40846e-07	7.31795e-06	9.51507	9.47459	9.35923	8.95067	8.86834	8.99674
EU2eo_ThFGwXWm7PwE	Fez1	fasciculation and elongation protein zeta 1 (zygin I)	1.43633	8.43308	2.43209e-07	7.341e-06	8.07541	8.16795	8.27229	8.72857	8.6352	8.71905
lKF2iniB8HnghGhHXk	Slc2a1	solute carrier family 2 (facilitated glucose transporter), member 1	1.36399	9.48863	2.43191e-07	7.341e-06	9.26974	9.31102	9.21339	9.72235	9.68541	9.7299
0kTRoyfHDfoX3pJU1E	Gas7	growth arrest specific 7	1.36712	7.4558	2.44638e-07	7.36505e-06	7.2152	7.21438	7.26113	7.64538	7.65825	7.74049
TxQs3sFfiVchLPlN3o	Vldlr	very low density lipoprotein receptor	1.42564	8.55437	2.45465e-07	7.37091e-06	8.33765	8.20786	8.35021	8.76322	8.88918	8.77812
9p.oU4tPV2yAQY13Po	Tmem66	transmembrane protein 66	1.4498	10.4056	2.52399e-07	7.55963e-06	10.2177	10.0162	10.1792	10.7223	10.6147	10.6836
BXeHV3Owtf9qUx_v0s	Nipa2	non imprinted in Prader-Willi/Angelman syndrome 2 homolog (human)	-1.60393	7.63844	2.56171e-07	7.64669e-06	7.96962	7.79084	8.17726	7.3124	7.30166	7.27884
lWIR_N4RKpLagFjh5I	NA	NA	-1.49678	7.85861	2.56618e-07	7.64669e-06	8.04364	8.15451	8.25046	7.53866	7.48272	7.68165
xhBWD3S6RntFyp0JJA	Cops2	COP9 (constitutive photomorphogenic) homolog, subunit 2 (Arabidopsis thaliana)	1.43603	11.6154	2.64009e-07	7.84685e-06	11.3893	11.3012	11.3725	11.9926	11.7969	11.8397
E8VIqUqQqAeKFQfeIo	Gpsm1	G-protein signalling modulator 1 (AGS3-like, C. elegans)	-1.39055	7.92927	2.69378e-07	7.96619e-06	8.15831	8.17263	8.17035	7.69728	7.7704	7.60666
otBUkfqL6KSCjoCIio	Snrnp35	small nuclear ribonucleoprotein 35 (U11/U12)	-1.35822	7.27602	2.69391e-07	7.96619e-06	7.4842	7.52442	7.48204	7.01345	7.10452	7.04753
uRfHvVRRuBAB5dTdKs	Rabl2	RAB, member of RAS oncogene family-like 2	-1.40236	8.96831	2.74844e-07	8.10684e-06	9.30686	9.19635	9.1335	8.75469	8.70239	8.71608
TGII4KU_udoH54LUyY	Ift20	intraflagellar transport 20	-1.59399	10.5121	2.77945e-07	8.17762e-06	10.7718	10.7984	10.9751	10.1419	10.0383	10.347
TU3ncNOyGx5Zev3e8Q	Got2	glutamate oxaloacetate transaminase 2, mitochondrial	1.42101	11.8771	2.91009e-07	8.54043e-06	11.6434	11.5841	11.6434	12.1885	12.0146	12.1885
iKhqWVQpLUnf9h3xKA	Pdlim2	PDZ and LIM domain 2	1.40864	8.97699	2.91984e-07	8.5475e-06	8.67048	8.76322	8.75582	9.23991	9.29844	9.13408
Tqf9fQFrs7Huz.B7q4	Stt3a	STT3, subunit of the oligosaccharyltransferase complex, homolog A (S. cerevisiae)	-1.34351	7.21624	2.98789e-07	8.70297e-06	7.44845	7.43559	7.40369	6.97526	7.03058	7.00386
HnElNcHl0g0dC99R2s	Ccl9	chemokine (C-C motif) ligand 9	1.36222	7.03377	2.98437e-07	8.70297e-06	6.84448	6.79328	6.7946	7.28085	7.293	7.19638
x6Inv83UOnuHS5Cj1E	Araf	v-raf murine sarcoma 3611 viral oncogene homolog	-1.40593	10.1535	3.09142e-07	8.98209e-06	10.416	10.4807	10.3012	9.90409	9.87414	9.94505
xIMvX7SLp86pcbkCik	Ncoa4	nuclear receptor coactivator 4	-1.42151	8.05614	3.10374e-07	8.99543e-06	8.38098	8.26427	8.2843	7.83461	7.70254	7.87014
Hh9P6kUgG8EX4lEB9U	Cdv3	carnitine deficiency-associated gene expressed in ventricle 3	1.56531	9.36427	3.19164e-07	9.22723e-06	8.87663	9.18302	9.06348	9.57765	9.76852	9.71631
cO4hlpE59R5JX579r0	Diras2	DIRAS family, GTP-binding RAS-like 2	1.38619	8.09411	3.28845e-07	9.48358e-06	7.91402	7.78793	7.8737	8.37215	8.34953	8.26735
3ZHR_7Ze7EReqQOigc	Gucy1a3	guanylate cyclase 1, soluble, alpha 3	1.40141	8.1725	3.33694e-07	9.59968e-06	7.86145	7.96201	7.96373	8.41334	8.34053	8.49394
0X4IUgekl4Jid5EOeE	Ptn	pleiotrophin	-1.48146	7.62387	3.38979e-07	9.70379e-06	7.83273	7.84123	8.04818	7.40989	7.35501	7.25619
Eunx7qCde6Ms6F5Tuk	Rab8b	RAB8B, member RAS oncogene family	-1.36929	9.03938	3.38795e-07	9.70379e-06	9.32082	9.24938	9.22808	8.87217	8.77386	8.79196
xZ57Uk5.33.zUBOKUo	Serinc1	serine incorporator 1	1.38041	10.7182	3.44532e-07	9.83859e-06	10.5273	10.473	10.4565	10.9699	10.8704	11.0118
ud1ShFSqfujuXY9zuA	Mrpl38	mitochondrial ribosomal protein L38	-1.34953	10.4792	3.46642e-07	9.87463e-06	10.654	10.7521	10.6801	10.2619	10.2718	10.2552
otcPJfur.e.oKL5pN4	Elovl5	ELOVL family member 5, elongation of long chain fatty acids (yeast)	1.39313	10.248	3.502e-07	9.95165e-06	10.0861	9.94572	9.99474	10.5062	10.4221	10.5333
WHKbz0upX.joTuF7JU	Nrp1	neuropilin 1	1.37733	9.4255	3.52537e-07	9.99371e-06	9.14416	9.19998	9.23955	9.65798	9.59206	9.71928
QUe4CVKEMzWj96.56M	Myl12b	myosin, light chain 12B, regulatory	1.43049	10.8625	3.54075e-07	1.00129e-05	10.5764	10.5807	10.6557	10.9992	11.2072	11.1559
oiKg0r3l5X3gTTo_gU	Aoc3	amine oxidase, copper containing 3	-1.43647	7.85495	3.55112e-07	1.0018e-05	8.16795	8.03185	8.14885	7.6896	7.49798	7.59349
ih4OHh9WxhJQpf7yXU	Col4a1	collagen, type IV, alpha 1	-1.37806	10.1615	3.5705e-07	1.00483e-05	10.4671	10.3445	10.3669	9.98312	9.89198	9.91548
u2ILj4QgW15Ib5pdU4	Ctsa	cathepsin A	1.4086	9.00942	3.60387e-07	1.00934e-05	8.73988	8.71268	8.83431	9.31284	9.29382	9.16301
NChHiQiKVzVB2lVBHg	Gapdh	glyceraldehyde-3-phosphate dehydrogenase	1.33948	12.1739	3.59687e-07	1.00934e-05	11.9378	11.9771	11.9745	12.3549	12.3802	12.4193
xonJTXra3rs8QPf2EU	Vti1b	vesicle transport through interaction with t-SNAREs 1B homolog	-1.36974	10.0751	3.73395e-07	1.04077e-05	10.3321	10.3293	10.2447	9.79389	9.84469	9.90576
KeJXyXZ7Ih97ZXqyL8	Ckb	creatine kinase, brain	1.45097	9.9795	3.73177e-07	1.04077e-05	9.72163	9.75273	9.65861	10.11	10.3386	10.2954
WResR8qXiUGRMMCLrQ	Ndufa13	NADH dehydrogenase (ubiquinone) 1 alpha subcomplex, 13	-1.47415	12.2733	3.76221e-07	1.04582e-05	12.4522	12.5313	12.6763	11.915	11.9771	12.088
ErrE.3e_fdlCJ9S1pI	Cbfb	core binding factor beta	-1.37224	10.7724	3.77003e-07	1.04582e-05	11.0334	10.9553	11.0133	10.5016	10.5108	10.62
rlTlU34soCngKUs.rU	Col4a6	collagen, type IV, alpha 6	-1.42144	8.73118	3.90451e-07	1.08056e-05	9.05752	8.90188	8.99515	8.5675	8.40423	8.46077
KrVfkBIec.PoXyhIlo	Klf2	Kruppel-like factor 2 (lung)	-1.42238	7.20341	3.96547e-07	1.09483e-05	7.49885	7.38009	7.49375	7.03706	6.95962	6.85108
QHoDqXk60eokLESL0E	Cd97	CD97 antigen	-1.38601	7.54759	4.04053e-07	1.11291e-05	7.70821	7.84314	7.79782	7.29116	7.37875	7.26645
ck_CguNae5Su64XlvI	Psmg3	proteasome (prosome, macropain) assembly chaperone 3	1.34115	7.86007	4.11511e-07	1.13078e-05	7.65852	7.61447	7.67201	8.05334	8.11474	8.04733
9EgooZ6Kl_enFnNwKg	Cd74	CD74 antigen (invariant polypeptide of major histocompatibility complex, class II antigen-associated)	-1.41568	7.73397	4.18956e-07	1.14853e-05	8.02234	8.04784	7.88396	7.41535	7.55404	7.48027
oS._ceLpeS6Hurnk54	Fbxw5	F-box and WD-40 domain protein 5	-1.38788	10.3075	4.20471e-07	1.14998e-05	10.5034	10.6501	10.4783	10.063	10.077	10.0732
0a4KYSS_vokBNVQL3E	Actb	actin, beta	-1.40543	8.43231	4.30793e-07	1.17545e-05	8.57189	8.76577	8.69579	8.15615	8.23262	8.17163
otUXky.nwkaECkyp7s	Stradb	STE20-related kinase adaptor beta	-1.35668	7.00449	4.47298e-07	1.21763e-05	7.2519	7.27401	7.14768	6.79552	6.77146	6.78638
TrOpqf6.e7uwSeRKJ4	Zdhhc3	zinc finger, DHHC domain containing 3	-1.40379	7.07942	4.49946e-07	1.22066e-05	7.39724	7.26077	7.31424	6.76158	6.92173	6.82095
cp6KrfgCV3ts9F9L.4	Mecp2	methyl CpG binding protein 2	-1.38852	8.13581	4.50507e-07	1.22066e-05	8.27583	8.4147	8.42721	7.95005	7.86345	7.8836
rloK_jgoCIXUl0m910	E130012A19Rik	RIKEN cDNA E130012A19 gene	1.3764	7.46368	4.54686e-07	1.22896e-05	7.14838	7.23607	7.31525	7.69445	7.67166	7.71629
uVEulPE0csNruVJXk4	Asah2	N-acylsphingosine amidohydrolase 2	1.37506	8.11719	4.55678e-07	1.22896e-05	7.88978	7.86661	7.90595	8.44086	8.28311	8.31685
NIVciB1E7dSmLKXRUI	NA	NA	-1.35972	11.9272	4.57766e-07	1.22998e-05	12.1802	12.168	12.0984	11.7559	11.6434	11.7174
K15jxJ_Pp7qjUWIieU	Arl2bp	ADP-ribosylation factor-like 2 binding protein	1.4466	8.64751	4.58169e-07	1.22998e-05	8.45223	8.23377	8.45753	8.93128	8.94001	8.87023
0MQCTi6YXW4pGuF12I	Cdk8	cyclin-dependent kinase 8	-1.49062	8.09207	4.68356e-07	1.24969e-05	8.42331	8.3791	8.33765	7.8574	7.63309	7.92185
QkhQqKB619jiDlFeiA	Ctsh	cathepsin H	1.39439	9.55159	4.68727e-07	1.24969e-05	9.24433	9.35046	9.34051	9.8533	9.82252	9.69839
lLAg6T02hbUZ6Yrqd0	Ada	adenosine deaminase	1.37454	7.32224	4.6675e-07	1.24969e-05	7.03043	7.14205	7.10583	7.56056	7.48376	7.61084
onpHKbz0upX.joTuF4	Nrp1	neuropilin 1	1.33754	9.4459	4.71636e-07	1.25457e-05	9.29237	9.20965	9.20629	9.65432	9.66075	9.65199
WzoiT1HVo26SeF5Dos	NA	NA	1.34723	12.4791	4.7283e-07	1.25488e-05	12.227	12.2826	12.2826	12.7474	12.6904	12.6445
96pAIKvoJ9vFOiNU3U	C1s	complement component 1, s subcomponent	-1.35304	8.26669	4.79937e-07	1.27085e-05	8.54939	8.46023	8.44476	8.07756	8.00745	8.06077
ErqhVSBXRAeRPtEIMI	Mrpl30	mitochondrial ribosomal protein L30	-1.36487	9.46929	4.8816e-07	1.28678e-05	9.66022	9.74869	9.67211	9.17306	9.28752	9.27414
0W_oLX1LPU9Srn3594	Kank1	KN motif and ankyrin repeat domains 1	1.34516	10.0169	4.87101e-07	1.28678e-05	9.8539	9.79879	9.75622	10.2078	10.2696	10.2148
BKXR8RIlSpjpT15TK8	Gtf3c5	general transcription factor IIIC, polypeptide 5	-1.33669	7.96752	4.93547e-07	1.29804e-05	8.13019	8.225	8.17537	7.77139	7.74176	7.76142
ckeXV_4HqUe7_4MCuM	Neurl1a	neuralized homolog 1A (Drosophila)	-1.36187	7.4504	4.96607e-07	1.30315e-05	7.69971	7.7264	7.59349	7.2404	7.19249	7.24993
6ixILRSg1SIgqKensk	Tomm22	translocase of outer mitochondrial membrane 22 homolog (yeast)	-1.51552	8.34533	4.99673e-07	1.30825e-05	8.47484	8.67668	8.78419	8.07182	8.09728	7.96716
rum3Te6AX_._RXS6_0	Arih2	ariadne homolog 2 (Drosophila)	-1.36508	9.20188	5.05314e-07	1.32005e-05	9.43757	9.39606	9.44549	9.04118	8.89391	8.99706
HvuX0xeoBe.URHP3UM	0610037L13Rik	RIKEN cDNA 0610037L13 gene	-1.4161	8.10732	5.06596e-07	1.32044e-05	8.3395	8.47144	8.26391	7.86523	7.80004	7.90382
utdRIftW.U3d0I47I4	Mmp3	matrix metallopeptidase 3	1.48619	10.0963	5.11242e-07	1.32957e-05	9.84209	9.77837	9.8109	10.5552	10.2595	10.3316
HgG1yEVX3XQFA.Rb70	Fam69a	family with sequence similarity 69, member A	-1.41512	7.92495	5.20135e-07	1.34669e-05	8.15806	8.20905	8.15913	7.76827	7.70729	7.5479
lFiJZ4bZ60b8zvPHu4	Adat2	adenosine deaminase, tRNA-specific 2	1.42134	8.96011	5.20103e-07	1.34669e-05	8.69063	8.73764	8.6912	9.08013	9.30534	9.25575
3cfRF1VHlL6_OdyJR0	Plagl2	pleiomorphic adenoma gene-like 2	-1.32337	8.81494	5.45492e-07	1.40921e-05	9.05251	9.00851	8.99011	8.60621	8.62512	8.60716
0n0oqn7Sif72u57SNI	Gpbp1	GC-rich promoter binding protein 1	-1.45394	8.71657	5.53583e-07	1.42393e-05	9.07534	8.89585	8.98849	8.56389	8.34521	8.43067
uctIMGXequSvdoUTYo	Pgam1	phosphoglycerate mutase 1	1.51787	9.11441	5.53636e-07	1.42393e-05	8.76207	9.00177	8.67633	9.47024	9.38553	9.39055
xEotJJcT5IIMdGXmSU	Mcm3	minichromosome maintenance deficient 3 (S. cerevisiae)	1.41076	7.43286	5.58685e-07	1.43375e-05	7.29739	7.07552	7.18097	7.7052	7.69772	7.64038
lnlX9E0CDSBx4koKXU	Tmsb4x	thymosin, beta 4, X chromosome	1.43168	11.3694	5.72903e-07	1.46701e-05	11.15	11.082	11.0997	11.5419	11.772	11.571
l.BeZIHnZRKReJT_Vc	Tmem143	transmembrane protein 143	1.33157	7.16468	5.79915e-07	1.48171e-05	6.98629	6.9306	6.95747	7.33048	7.37032	7.41294
rlU5VQ97pk1I_4A7EM	Vamp2	vesicle-associated membrane protein 2	-1.32524	8.51143	5.9365e-07	1.51348e-05	8.72739	8.71608	8.70021	8.35021	8.30242	8.27229
Z6UT_Sblfe2IN71htI	S100a1	S100 calcium binding protein A1	1.40012	10.2339	5.95231e-07	1.5142e-05	9.96487	9.99312	10.0153	10.4181	10.6015	10.4102
KRJztZCWFKgFcif4l4	Nacc2	nucleus accumbens associated 2, BEN and BTB (POZ) domain containing	1.39713	10.193	5.97188e-07	1.51587e-05	10.0329	9.97931	9.84319	10.4355	10.4822	10.3852
Eb93Hl8.o74wUfXEF4	Ak3	adenylate kinase 3	1.44456	9.78682	6.19689e-07	1.56956e-05	9.45561	9.65752	9.45139	10.0143	10.0036	10.1385
9nLIItenJF.rAwNpt4	Atp13a1	ATPase type 13A1	-1.48033	9.04208	6.26137e-07	1.58246e-05	9.17559	9.35632	9.44322	8.67048	8.83346	8.77342
lqEqsXyPd7c.9dyQlI	Timp3	tissue inhibitor of metalloproteinase 3	1.46431	9.45233	6.39404e-07	1.61249e-05	9.26083	9.24433	9.02649	9.81199	9.70693	9.6634
37SeukjTeue7bR9Utc	Cox10	COX10 homolog, cytochrome c oxidase assembly protein, heme A: farnesyltransferase (yeast)	-1.34478	9.19847	6.47601e-07	1.62612e-05	9.37707	9.4297	9.4297	8.9906	8.92007	9.04367
KjUaEULz1uqITpyfJU	Vps29	vacuolar protein sorting 29 (S. pombe)	1.37207	9.75572	6.46933e-07	1.62612e-05	9.56046	9.59285	9.42931	9.98721	10.0162	9.9483
lvo735d4Kyfv53qpSg	Ppp3ca	protein phosphatase 3, catalytic subunit, alpha isoform	1.37682	9.98796	6.52945e-07	1.63601e-05	9.68202	9.74204	9.84781	10.2646	10.2234	10.1678
6VXhfQCO94rrfsCtlA	Col5a1	collagen, type V, alpha 1	-1.36499	11.1197	6.57102e-07	1.6429e-05	11.3402	11.3323	11.3599	10.8099	10.8927	10.9831
W7SK1L8HKjDEulfpe4	Ncl	nucleolin	1.36446	7.70077	6.64709e-07	1.65836e-05	7.49342	7.39236	7.54404	7.97234	7.90783	7.89464
c1a1feeX.8X7Jyp0lU	Trp53	transformation related protein 53	1.31619	9.56955	6.76709e-07	1.68469e-05	9.34132	9.3963	9.37648	9.78522	9.75173	9.76626
roNbvf7t31FJeR0hQc	Stk4	serine/threonine kinase 4	-1.34406	8.371	6.86258e-07	1.70119e-05	8.59953	8.62058	8.53279	8.1461	8.21578	8.11123
od9DrZVJ03eRop_R3U	Tsen34	tRNA splicing endonuclease 34 homolog (S. cerevisiae)	1.31265	10.1548	6.86063e-07	1.70119e-05	9.96961	9.97657	9.92964	10.3508	10.3518	10.3508
NrgphJL6_iQE1VAvcQ	Actb	actin, beta	-1.41514	8.55612	6.92171e-07	1.70939e-05	8.76031	8.93652	8.72295	8.26638	8.36293	8.28765
okuH9Ekof4dUT6_NEQ	Pdk4	pyruvate dehydrogenase kinase, isoenzyme 4	-1.36864	7.74326	6.92501e-07	1.70939e-05	8.06469	7.88796	7.95624	7.49798	7.50896	7.54373
3SGGe41HI7lqvT7ntM	Ostm1	osteopetrosis associated transmembrane protein 1	-1.40937	10.7812	6.98855e-07	1.72143e-05	11.0949	11.0009	10.9904	10.6402	10.4264	10.5345
lJ0qV6El4tBciyegU8	Ccng1	cyclin G1	-1.71531	11.1039	7.05015e-07	1.72575e-05	11.7654	11.2833	11.4307	10.7877	10.6043	10.7521
6Rc5LTvqou1Q7xdBFE	Iars	isoleucine-tRNA synthetase	-1.31911	9.08292	7.05052e-07	1.72575e-05	9.31971	9.26758	9.26083	8.91055	8.87298	8.86589
0nouO7vCPgK5epeLCE	Mfap3	microfibrillar-associated protein 3	1.3733	8.18827	7.04761e-07	1.72575e-05	8.03794	7.91608	7.92431	8.46023	8.45262	8.33842
l389Hh3iLRH925E1lk	Srpk1	serine/arginine-rich protein specific kinase 1	1.31884	8.78187	7.19131e-07	1.75652e-05	8.5928	8.55025	8.60366	8.98339	8.95125	9.0099
xUpHuHP0q_LTpIB_Rw	Pno1	partner of NOB1 homolog (S. cerevisiae)	-1.43417	8.18551	7.24828e-07	1.75937e-05	8.31504	8.56158	8.46023	7.90338	7.87973	7.99307
xuwHot5ZuMLhAniKVE	1110012L19Rik	RIKEN cDNA 1110012L19 gene	1.45227	8.65411	7.2459e-07	1.75937e-05	8.29196	8.31486	8.54806	8.88745	8.97037	8.91198
fzjxcReJZeqxEXt5ak	Pafah1b3	platelet-activating factor acetylhydrolase, isoform 1b, subunit 3	1.37552	9.23504	7.24268e-07	1.75937e-05	8.94985	9.0657	8.99959	9.37485	9.52734	9.4929
NXpKAYDyJe3vfyFa6E	Nln	neurolysin (metallopeptidase M3 family)	1.38577	8.41678	7.30673e-07	1.76987e-05	8.21072	8.09513	8.23847	8.7308	8.64354	8.58203
QsOI5UqxTnlXnCQehQ	Mmp11	matrix metallopeptidase 11	-1.40665	7.94139	7.36272e-07	1.77973e-05	8.27045	8.13356	8.15856	7.71217	7.78227	7.59134
B_Ieu3v021ShGkDgtI	Cd74	CD74 antigen (invariant polypeptide of major histocompatibility complex, class II antigen-associated)	-1.39721	7.57665	7.48313e-07	1.80509e-05	7.71115	7.89722	7.8454	7.34578	7.26721	7.39313
HgI6V6KQIJxerro7gg	Scp2	sterol carrier protein 2, liver	1.38986	10.5439	7.5955e-07	1.82841e-05	10.2954	10.3269	10.297	10.767	10.8969	10.6801
BQQ4IF24VECV1411Q4	Gria3	glutamate receptor, ionotropic, AMPA3 (alpha 3)	1.31545	8.13557	7.62462e-07	1.83164e-05	7.9157	7.97868	7.91898	8.32105	8.34781	8.33119
WYOminp9NR5XFiBiXg	Birc5	baculoviral IAP repeat-containing 5	1.37815	9.0153	7.65555e-07	1.83528e-05	8.68522	8.81602	8.85056	9.18688	9.29024	9.26287
El97npnNzX5vojUJHg	Ccng1	cyclin G1	-1.38503	9.9419	7.73928e-07	1.85155e-05	10.0761	10.231	10.2234	9.72788	9.63624	9.7567
TRk1Sf9SUqXXJKN8iA	Birc5	baculoviral IAP repeat-containing 5	1.32657	9.67688	7.94787e-07	1.89755e-05	9.47089	9.46057	9.48764	9.81815	9.90758	9.91648
WHsHYDXVqqSgITe4Q4	Plod1	procollagen-lysine, 2-oxoglutarate 5-dioxygenase 1	1.33343	7.30455	8.00733e-07	1.90784e-05	7.12126	7.12639	7.04328	7.52145	7.55114	7.46377
32KHM4OJq1L2U0aVKI	Xrcc1	X-ray repair complementing defective repair in Chinese hamster cells 1	1.34072	8.10495	8.1391e-07	1.93528e-05	7.89346	7.84233	7.94454	8.29498	8.37515	8.27922
QV.Y6f_abR_xdLi15g	Plekhb2	pleckstrin homology domain containing, family B (evectins) member 2	-1.46384	8.27	8.19388e-07	1.94039e-05	8.65793	8.53279	8.44392	8.09313	7.86845	8.02378
Wp6k0BdaffRU5yQuc4	Nln	neurolysin (metallopeptidase M3 family)	1.40572	8.45395	8.18193e-07	1.94039e-05	8.27702	8.17936	8.1685	8.82381	8.63321	8.6418
9QqUgZfrInkhECFLp0	Hbs1l	Hbs1-like (S. cerevisiae)	-1.40898	8.80544	8.2185e-07	1.94227e-05	9.11762	9.00323	9.03746	8.55479	8.44907	8.67048
35N6FJE77Ve5MX37jI	Lsm6	LSM6 homolog, U6 small nuclear RNA associated (S. cerevisiae)	-1.32404	8.26184	8.34737e-07	1.966e-05	8.43445	8.51763	8.44086	8.05686	8.03135	8.0899
3efUx7ovv598vreFXU	Nucks1	nuclear casein kinase and cyclin-dependent kinase substrate 1	1.37766	8.2025	8.35268e-07	1.966e-05	8.035	7.89301	7.98615	8.4128	8.51723	8.37079
NXsQp.77VIFdX6ROeo	Rin2	Ras and Rab interactor 2	-1.33741	9.17253	8.41239e-07	1.97606e-05	9.37648	9.34407	9.42619	8.96866	8.9033	9.01645
TXU.VK41A5X.pV5qxQ	Gusb	glucuronidase, beta	-1.33909	10.9403	8.52248e-07	1.9979e-05	11.1258	11.1044	11.2227	10.6977	10.7234	10.768
BiXEodIJOi0d_Z5N90	Arhgef4	Rho guanine nucleotide exchange factor (GEF) 4	1.32262	8.03678	8.65091e-07	2.02393e-05	7.85892	7.87038	7.77595	8.21903	8.25279	8.24361
QKZY5IPV9vtEl91wPU	Gins4	GINS complex subunit 4 (Sld5 homolog)	1.35137	9.64939	8.71109e-07	2.03393e-05	9.41752	9.36842	9.51059	9.85986	9.82642	9.91353
x6zqan_v3u7sEnkSic	Zdhhc3	zinc finger, DHHC domain containing 3	-1.31273	7.06149	8.84996e-07	2.05831e-05	7.23955	7.24514	7.28863	6.84157	6.85383	6.9002
6qUZiMnyctOvfyjJeM	Zfp101	zinc finger protein 101	1.35077	7.5792	8.85085e-07	2.05831e-05	7.32154	7.33744	7.42794	7.73366	7.797	7.85762
0UhyJdfFznOr.w.P90	Ube2q1	ubiquitin-conjugating enzyme E2Q (putative) 1	-1.48222	9.08353	8.90939e-07	2.0678e-05	9.48268	9.32185	9.2977	8.64591	8.84716	8.90588
WUa0k_i16_Vr30je.o	Frrs1	ferric-chelate reductase 1	-1.32382	8.55927	8.95875e-07	2.07512e-05	8.80443	8.74776	8.73266	8.37856	8.30737	8.38481
ZiFVP_e7nH058CLeik	2610039C10Rik	RIKEN cDNA 2610039C10 gene	1.31457	8.71472	8.98211e-07	2.0764e-05	8.51204	8.55397	8.48628	8.91854	8.88056	8.93695
oV5yrsC6MsI3uyu8Ho	Fam134a	family with sequence similarity 134, member A	-1.56219	8.21505	9.12339e-07	2.10488e-05	8.32289	8.72668	8.56094	7.90595	7.83816	7.93569
BVSjSTZeuwiP6Ll7og	Top1mt	DNA topoisomerase 1, mitochondrial	1.31877	7.48946	9.36757e-07	2.15695e-05	7.32167	7.23037	7.31754	7.67857	7.69879	7.68979
rbBTvoxeTcn1F3mg7o	Rgl2	ral guanine nucleotide dissociation stimulator-like 2	1.30774	9.65884	9.42491e-07	2.16587e-05	9.46393	9.43834	9.49364	9.873	9.82939	9.85474
0V7rIBfOXrEv09UKx4	Kctd6	potassium channel tetramerisation domain containing 6	-1.33422	8.47113	9.474e-07	2.17287e-05	8.64005	8.69916	8.69818	8.23134	8.2231	8.33496
KddGsuzXSeAeClZyrs	Pex11a	peroxisomal biogenesis factor 11 alpha	-1.34987	8.5311	9.6267e-07	2.19923e-05	8.73227	8.76377	8.74649	8.21856	8.37856	8.34694
x_ebVSH.j_RziXMpSU	Hprt	hypoxanthine guanine phosphoribosyl transferase	1.40188	10.8639	9.62397e-07	2.19923e-05	10.6194	10.5191	10.7223	11.1901	11.054	11.0788
0l37nO6o3Q7p04ID4U	Tmem55b	transmembrane protein 55b	1.37176	9.63496	9.78169e-07	2.23026e-05	9.36739	9.34132	9.51214	9.80663	9.88656	9.89574
0h6zUDRBGz.mdOpBdY	Mrps33	mitochondrial ribosomal protein S33	1.47921	9.56491	9.81934e-07	2.23448e-05	9.17015	9.22753	9.44979	9.78681	9.94425	9.8109
Qp94Aq4dIJXpYPUdwc	Zfp710	zinc finger protein 710	-1.32954	8.07648	9.93638e-07	2.25443e-05	8.33156	8.28259	8.23169	7.8758	7.91402	7.82322
6VxJBCrnsffULRefUo	Plekho2	pleckstrin homology domain containing, family O member 2	-1.32562	8.42148	9.94573e-07	2.25443e-05	8.57132	8.64005	8.66305	8.25988	8.21783	8.17673
HVQV4.57gIjyFEJSXI	Ermp1	endoplasmic reticulum metallopeptidase 1	-1.36489	9.64355	1.00586e-06	2.27492e-05	9.93394	9.84383	9.82604	9.33082	9.4358	9.49085
EXnlemyiIIT_CHu_cM	Sertad2	SERTA domain containing 2	1.40213	8.05374	1.00752e-06	2.27492e-05	7.85039	7.8617	7.71771	8.4094	8.25297	8.23028
cTyAa5IIJ_eVip4qNQ	Ndufb3	NADH dehydrogenase (ubiquinone) 1 beta subcomplex 3	1.31313	9.51411	1.01544e-06	2.28837e-05	9.31208	9.30483	9.3359	9.67331	9.76094	9.6976
3VIXJIRTihTf3nR3ng	Bglap	bone gamma carboxyglutamate protein	1.37183	6.97312	1.02504e-06	2.30556e-05	6.82619	6.70676	6.70227	7.11054	7.23955	7.25344
upSxQSSd65e6.dcQuI	Maged2	melanoma antigen, family D, 2	-1.30982	11.2186	1.03314e-06	2.31928e-05	11.4456	11.3677	11.4266	11.0062	11.027	11.0385
KuuvK3XRsJEqC3uC3E	Dusp16	dual specificity phosphatase 16	-1.41408	8.34596	1.04099e-06	2.32795e-05	8.74119	8.52378	8.52268	8.07541	8.15074	8.06192
uWCefi1Yf7deee_ofs	Ear4	eosinophil-associated, ribonuclease A family, member 4	-1.36618	7.05234	1.04025e-06	2.32795e-05	7.24514	7.23263	7.35448	6.88318	6.85854	6.74009
6VuhfeuBDnnune_SV8	Dcxr	dicarbonyl L-xylulose reductase	1.3838	9.77382	1.04774e-06	2.33855e-05	9.55403	9.56204	9.50242	9.88415	10.0948	10.0454
coiIFB4Xl4wtyKJS1U	Kif4	kinesin family member 4	1.31436	7.91387	1.05364e-06	2.34721e-05	7.70331	7.71091	7.73585	8.16511	8.07131	8.09674
3ViLuHfwy3dt33gnus	Bdh2	3-hydroxybutyrate dehydrogenase, type 2	1.32244	9.53348	1.06114e-06	2.35942e-05	9.30072	9.37485	9.32007	9.67899	9.76254	9.76372
Kn2344R5cK6VSL9ShU	NA	NA	1.32954	7.79403	1.06388e-06	2.36101e-05	7.65141	7.56959	7.54468	8.0448	7.96158	7.99209
Wn07U.xPFTce2TrKMk	Mapre2	microtubule-associated protein, RP/EB family, member 2	-1.41053	8.61301	1.07517e-06	2.36616e-05	8.85423	8.93572	8.79343	8.4334	8.23505	8.42622
rHh_Uv6Se7oHqb1OM0	Ankfy1	ankyrin repeat and FYVE domain containing 1	-1.36878	8.5447	1.07545e-06	2.36616e-05	8.84146	8.7537	8.71826	8.40514	8.31028	8.23934
lJpkfgTo0Iq1a.x.88	Rpl7l1	ribosomal protein L7-like 1	1.51265	9.01348	1.0686e-06	2.36616e-05	8.79509	8.60293	8.7468	9.12611	9.41076	9.3992
oSLQ6OOfUoQNp9d1UU	Cpne2	copine II	1.38912	8.19752	1.07035e-06	2.36616e-05	7.98187	7.86607	8.03335	8.49813	8.34109	8.46459
K5uO5lJLOAm6eUIF1I	Vim	vimentin	1.33702	12.1489	1.07636e-06	2.36616e-05	11.8944	11.9595	11.9642	12.4275	12.3549	12.2929
ZNwT6agXpC_FrnuamM	Dtymk	deoxythymidylate kinase	1.38056	9.14295	1.08312e-06	2.37654e-05	8.90532	8.89241	8.93323	9.28083	9.49843	9.34747
EqSmui4jWm5Ef.oIyc	Thy1	thymus cell antigen 1, theta	1.44482	10.2107	1.08639e-06	2.37923e-05	9.82553	9.93277	10.0776	10.5266	10.5273	10.3746
Hb70j3WsCYCUn_cw54	Rassf3	Ras association (RalGDS/AF-6) domain family member 3	-1.41038	7.17608	1.08982e-06	2.38227e-05	7.53085	7.45914	7.28238	6.97122	6.89814	6.91477
NR5461E471.ZSxE4Io	Tipin	timeless interacting protein	1.32295	8.80158	1.10319e-06	2.40699e-05	8.60142	8.57945	8.61824	9.04904	9.02709	8.93427
Teu98jVPBJUgKLSSu4	Nt5m	5',3'-nucleotidase, mitochondrial	-1.30663	9.16783	1.10879e-06	2.41018e-05	9.36419	9.38163	9.33644	8.96692	9.01341	8.94437
uSUEjF9NEq.r.np_CE	Camk2g	calcium/calmodulin-dependent protein kinase II gamma	1.34293	7.8976	1.10806e-06	2.41018e-05	7.74095	7.7119	7.60186	8.11839	8.06548	8.14702
uw4nZcX6PXCqLy1eRU	Prkcsh	protein kinase C substrate 80K-H	-1.31412	11.0343	1.11721e-06	2.42395e-05	11.2072	11.2752	11.2115	10.8803	10.8112	10.8202
Qli46BWE1crnClUUD0	Oas2	2'-5' oligoadenylate synthetase 2	-1.4445	7.88871	1.12509e-06	2.43652e-05	8.16926	8.23195	8.06077	7.76996	7.53164	7.56867
xkgVfVHzM_7rEv_flw	Wasf1	WAS protein family, member 1	-1.40473	8.99679	1.12954e-06	2.44162e-05	9.18966	9.23463	9.30151	8.61557	8.81201	8.82736
xlSmlWj_1oE_iJMWjA	Apoc1	apolipoprotein C-I	-1.38137	7.00946	1.14518e-06	2.47084e-05	7.14959	7.21073	7.3672	6.78268	6.79992	6.74662
xpPtXgE6HjpVChM0ug	Mrpl24	mitochondrial ribosomal protein L24	1.38337	8.72439	1.15971e-06	2.49755e-05	8.58043	8.53127	8.35921	8.94904	8.94985	8.97658
655t7R3Ihr1It0drdQ	P2rx4	purinergic receptor P2X, ligand-gated ion channel 4	-1.33907	9.4325	1.17531e-06	2.52183e-05	9.62328	9.6442	9.66189	9.21227	9.30645	9.14694
oxIKp33dRInquSVQTs	Por	P450 (cytochrome) oxidoreductase	-1.32202	9.51418	1.17483e-06	2.52183e-05	9.75987	9.65973	9.72704	9.2798	9.3579	9.30072
oq4X.iiB1c6Ftc5e5I	Thtpa	thiamine triphosphatase	1.30941	7.67113	1.17931e-06	2.52577e-05	7.48045	7.46225	7.4873	7.825	7.91773	7.85402
HVnev3HI4bPHcReO3I	Ints7	integrator complex subunit 7	1.38954	8.45706	1.18692e-06	2.5374e-05	8.17791	8.14005	8.3413	8.63	8.74545	8.70764
WydH_P7Sg.uk_6n6rs	Mfsd1	major facilitator superfamily domain containing 1	-1.36835	10.2632	1.19218e-06	2.54396e-05	10.5623	10.5218	10.3841	10.0312	9.98767	10.092
o_0Ln2qJKcoJLVlGLM	Aimp2	aminoacyl tRNA synthetase complex-interacting multifunctional protein 2	1.30678	8.31809	1.2068e-06	2.57047e-05	8.0927	8.1431	8.13946	8.52378	8.53978	8.46975
BWTiq0SVf5QXwtOe7k	Inhba	inhibin beta-A	-1.30567	8.246	1.21526e-06	2.58375e-05	8.39713	8.44684	8.47122	8.03577	8.04403	8.08102
ZpRU14QXiCqTMQqh30	Sh3tc1	SH3 domain and tetratricopeptide repeats 1	-1.30686	7.5553	1.22427e-06	2.59818e-05	7.78462	7.76317	7.69728	7.3492	7.36556	7.37199
oZeomCnpfdxg5HE8C0	Mark3	MAP/microtubule affinity-regulating kinase 3	-1.36146	9.1035	1.22895e-06	2.59864e-05	9.32007	9.40949	9.24869	8.92245	8.80768	8.91264
3l7SVOZXqH4gi9MBsk	Pbk	PDZ binding kinase	-1.31032	8.62419	1.22691e-06	2.59864e-05	8.79121	8.83501	8.83124	8.39175	8.41516	8.48079
9qHruQ8B_zs1993nnM	D4Bwg0951e	DNA segment, Chr 4, Brigham & Women's Genetics 0951 expressed	1.40619	9.42886	1.23345e-06	2.60342e-05	9.28938	9.09869	9.16082	9.63086	9.61268	9.78074
9tHnQ6ET5CglA7meZ4	Svop	SV2 related protein	1.42848	7.44779	1.23796e-06	2.60823e-05	7.22372	7.26645	7.0815	7.71801	7.58738	7.80971
TelHap4nqhiSKeO.zA	Ier5l	immediate early response 5-like	-1.39316	8.92097	1.2576e-06	2.64482e-05	9.15025	9.26452	9.0657	8.76552	8.66583	8.61403
WnJK81wCT0RXq3V5BY	Mmp3	matrix metallopeptidase 3	1.40643	10.7987	1.27677e-06	2.6803e-05	10.5807	10.4438	10.6336	11.15	11.0107	10.9735
okqdlX3ReIQJu73Tug	1810008A18Rik	RIKEN cDNA 1810008A18 gene	1.32075	9.24355	1.28376e-06	2.69012e-05	9.02316	9.08667	9.01877	9.4297	9.39802	9.50496
onrknpTogJ4fp67rEg	Mat2a	methionine adenosyltransferase II, alpha	-1.34355	10.7752	1.28654e-06	2.69111e-05	11.0526	10.911	11.0009	10.5797	10.5025	10.6043
BmKH_0IE4LiK7iXYkk	Mdh2	malate dehydrogenase 2, NAD (mitochondrial)	1.35789	8.86187	1.29295e-06	2.69967e-05	8.63227	8.68113	8.61017	9.17495	9.08667	8.98603
iegOpeTrR6iQsRIvQc	Cd97	CD97 antigen	-1.31799	7.63632	1.34227e-06	2.79764e-05	7.79532	7.87879	7.83237	7.4924	7.39482	7.42425
Q5VQt0c0EjCrs9_zNc	Ccnb1	cyclin B1	1.38768	8.58625	1.38031e-06	2.87179e-05	8.39779	8.32351	8.32843	8.7178	8.8001	8.94985
Z9T0Gbe4IXuK6WTrlQ	P2rx4	purinergic receptor P2X, ligand-gated ion channel 4	-1.30661	8.6414	1.40064e-06	2.90889e-05	8.78615	8.84146	8.87532	8.47122	8.45554	8.41868
l16KXcJRXiN3knot94	Snta1	syntrophin, acidic 1	-1.35863	8.79717	1.41719e-06	2.93279e-05	9.00968	8.97502	9.07005	8.51937	8.683	8.52593
BpU7r7w7gRpzksqP2g	Rsrc1	arginine/serine-rich coiled-coil 1	-1.31656	7.97493	1.42126e-06	2.936e-05	8.17601	8.14576	8.19817	7.70729	7.80726	7.81507
KU3oZ53rfNJ3ddt8H8	Irx3	Iroquois related homeobox 3 (Drosophila)	1.32056	7.17189	1.42961e-06	2.94803e-05	7.0078	6.97662	6.92953	7.43936	7.34455	7.33351
E3kZp5egq85IT7UvnE	Ostf1	osteoclast stimulating factor 1	1.33885	10.298	1.44596e-06	2.97648e-05	10.0213	10.0888	10.1523	10.4479	10.5668	10.5108
NXunk.ThS_jeA5eqnU	Tmem9b	TMEM9 domain family, member B	1.40914	8.86692	1.45476e-06	2.98932e-05	8.64507	8.74373	8.46975	9.10165	9.13699	9.10436
up9ReaxEJFC9ShEdRI	Bmp1	bone morphogenetic protein 1	-1.34761	9.39268	1.47147e-06	3.01833e-05	9.66431	9.6095	9.54982	9.22931	9.21503	9.08809
EdOld3lPt.T9Ue5DyE	Efna5	ephrin A5	-1.35412	9.3565	1.47646e-06	3.02324e-05	9.48506	9.63746	9.60299	9.0935	9.10964	9.21032
ZqE7f67f4gX3lDAXVU	Rnft2	ring finger protein, transmembrane 2	-1.3605	7.66952	1.50801e-06	3.08243e-05	7.94537	7.85791	7.8715	7.53367	7.34293	7.46576
WUTF3sf7Q50v1GfyVI	Aaas	achalasia, adrenocortical insufficiency, alacrimia	1.42527	9.06591	1.52525e-06	3.1122e-05	8.80706	8.72343	8.90039	9.45814	9.2857	9.22074
utiQAJghQhRQgmV0mY	Myl12b	myosin, light chain 12B, regulatory	1.38009	9.46107	1.55418e-06	3.16017e-05	9.18028	9.33021	9.17559	9.59849	9.71759	9.76428
QXkj97k257gXeOFcC8	Hat1	histone aminotransferase 1	1.34507	10.6192	1.55387e-06	3.16017e-05	10.3366	10.4252	10.4543	10.7485	10.8846	10.8661
rF6UO00jH1UVKd0H.U	Gm5560	solute carrier family 25 member 5 pseudogene	1.31195	10.0158	1.55792e-06	3.16224e-05	9.78074	9.86295	9.81603	10.1569	10.23	10.248
lPQJPuoJe5SSOSdXuI	Kntc1	kinetochore associated 1	1.30691	7.61514	1.58307e-06	3.20771e-05	7.37447	7.45236	7.43936	7.80498	7.76996	7.84972
rejVmdck_5eXQLqR0M	Fbxo2	F-box protein 2	1.31639	7.44445	1.60436e-06	3.23958e-05	7.19976	7.30884	7.22987	7.68801	7.63177	7.60846
T2GpyS7cJJjq9Lvu7o	Cxcl12	chemokine (C-X-C motif) ligand 12	1.32212	13.4664	1.61703e-06	3.25953e-05	13.2273	13.3404	13.2273	13.6522	13.7121	13.6392
QRV1F0300iSryvqOjY	Ccnd3	cyclin D3	-1.3181	9.92695	1.62649e-06	3.27292e-05	10.0528	10.1689	10.1569	9.74641	9.68944	9.74731
oqHXoHN_ooQuuBKcC0	Mycl1	v-myc myelocytomatosis viral oncogene homolog 1, lung carcinoma derived (avian)	1.44692	7.50037	1.63637e-06	3.28713e-05	7.21619	7.27022	7.2152	7.67938	7.66655	7.95464
ZrvFI6Nd37nF3ifnsg	Tes	testis derived transcript	1.37743	11.4223	1.6398e-06	3.28741e-05	11.1954	11.1695	11.2091	11.772	11.531	11.657
xaLC9SulSS6u6CqKNM	Tubb2b	tubulin, beta 2B class IIB	1.32295	7.59168	1.65088e-06	3.29921e-05	7.3672	7.45223	7.34998	7.76142	7.76239	7.85687
QS1pLSwjROu8O6W1d4	Cbfb	core binding factor beta	-1.4375	10.6826	1.68749e-06	3.34085e-05	11.0833	10.9158	10.8341	10.5102	10.3143	10.4381
cUgBOp2KpHgzR92XFI	Angptl4	angiopoietin-like 4	-1.35705	10.9845	1.68206e-06	3.34085e-05	11.1925	11.2601	11.1616	10.8743	10.7124	10.706
3jsoDl1_kiYlR_O7HA	Tbc1d5	TBC1 domain family, member 5	-1.34633	8.83667	1.68668e-06	3.34085e-05	9.08874	9.09615	8.96866	8.66026	8.5426	8.6636
xuihUuHuixNFZxPmLc	Psma7	proteasome (prosome, macropain) subunit, alpha type 7	1.33016	10.6721	1.68816e-06	3.34085e-05	10.4753	10.4181	10.5053	10.9096	10.9294	10.7946
uciR35jlBdSzXRXZIo	Seh1l	SEH1-like (S. cerevisiae	1.31026	7.77981	1.70207e-06	3.36115e-05	7.59023	7.58516	7.57926	8.04784	7.92631	7.95005
ovTiV7wtVLxxEcSuV8	Sh2b1	SH2B adaptor protein 1	-1.3105	8.2256	1.70867e-06	3.3628e-05	8.41751	8.40514	8.43932	8.10296	7.99307	7.99557
lov671ZJTPs.7tAwJc	Rbx1	ring-box 1	1.34225	10.9783	1.71618e-06	3.37187e-05	10.8258	10.6984	10.7738	11.1092	11.2164	11.2463
NtCKWiu7uqr53vv19c	Atp6ap1	ATPase, H+ transporting, lysosomal accessory protein 1	-1.32221	11.8212	1.73944e-06	3.41182e-05	12.0827	11.9378	12.0476	11.6106	11.6053	11.6434
Zl6LxELenhOQPop1uk	Adora2b	adenosine A2b receptor	-1.30853	8.46731	1.77787e-06	3.4755e-05	8.69622	8.63067	8.65696	8.2431	8.33684	8.24008
Wo77BCp_0RbrqjiC2E	Sh3rf1	SH3 domain containing ring finger 1	1.35258	9.13454	1.77533e-06	3.4755e-05	9.0099	8.93427	8.80591	9.3495	9.3775	9.33021
TR6Tnvoj4wdIPH0TnY	Pabpc1	poly(A) binding protein, cytoplasmic 1	-1.59262	10.1331	1.78904e-06	3.49148e-05	10.2563	10.5515	10.5988	9.79995	9.64163	9.95074
u_6NJl1L1.UDT15UCc	Acta2	actin, alpha 2, smooth muscle, aorta	1.31476	13.3873	1.81071e-06	3.52785e-05	13.1967	13.2144	13.1587	13.5551	13.5387	13.6604
ZUrITVIkfjVHogIOHk	1110012L19Rik	RIKEN cDNA 1110012L19 gene	1.36742	8.06653	1.81397e-06	3.52831e-05	7.82573	7.79286	7.90382	8.17883	8.31804	8.3799
imA4d4LSZ_d6e8K5wM	Psma4	proteasome (prosome, macropain) subunit, alpha type 4	1.31444	10.7664	1.8329e-06	3.55326e-05	10.5751	10.5124	10.62	10.9479	10.926	11.017
ooJAhPVgltfFe7n0pc	Tceal8	transcription elongation factor A (SII)-like 8	1.31715	10.1174	1.83684e-06	3.55499e-05	9.91235	9.87193	9.97171	10.3535	10.3426	10.2521
fa.v5RJjovur4Hm0QU	Hist1h1c	histone cluster 1, H1c	-1.30509	10.2169	1.84288e-06	3.56077e-05	10.3518	10.4428	10.4324	9.98522	10.0541	10.0352
9NWdNt3eUG.7gBwCDU	Sema5a	sema domain, seven thrombospondin repeats (type 1 and type 1-like), transmembrane domain (TM) and short cytoplasmic domain, (semaphorin) 5A	1.35168	7.73721	1.85638e-06	3.58092e-05	7.58258	7.44687	7.53006	7.94434	7.87879	8.04064
6eZOlN5QOcofXiBe50	Rrp15	ribosomal RNA processing 15 homolog (S. cerevisiae)	-1.39097	8.07398	1.87768e-06	3.616e-05	8.2454	8.39175	8.29892	7.96031	7.80759	7.7399
uVzOxQuxcvp5dWUd4c	Mmp14	matrix metallopeptidase 14 (membrane-inserted)	-1.3165	13.1464	1.88208e-06	3.6185e-05	13.3171	13.4	13.3171	12.9489	12.8898	13.0054
ZC1Sl_4roqVNL8OUf0	Tfb2m	transcription factor B2, mitochondrial	-1.33357	8.43339	1.90235e-06	3.65145e-05	8.69966	8.60174	8.62171	8.31321	8.17726	8.18675
of33UCE7qJfQ10uk6g	Pik3cb	phosphatidylinositol 3-kinase, catalytic, beta polypeptide	-1.36093	7.53716	1.91398e-06	3.66772e-05	7.79745	7.83359	7.64731	7.32671	7.25232	7.36556
xcISF6elhAS6PSdKVI	Ift27	intraflagellar transport 27	1.35233	8.1646	1.93514e-06	3.70219e-05	7.8621	8.02	7.95854	8.33453	8.46637	8.34609
ECSi4booZ1OiVoigoQ	Zfand2b	zinc finger, AN1 type domain 2B	1.30218	8.11902	1.94157e-06	3.70839e-05	7.93047	7.95491	7.90027	8.27045	8.36958	8.2884
6nqen7fuB3fkReDnOg	Ccpg1	cell cycle progression 1	-1.30592	9.90051	1.96019e-06	3.73172e-05	10.1523	10.0689	10.0579	9.73799	9.66431	9.72163
Eibr5yYCbS5.83kv.0	Rbms3	RNA binding motif, single stranded interacting protein	1.32135	9.22798	1.95762e-06	3.73172e-05	9.05976	8.96061	9.06054	9.4166	9.49162	9.37875
otajrfeO3XEOa4kgWE	Ppm1b	protein phosphatase 1B, magnesium dependent, beta isoform	-1.36718	9.12275	1.96835e-06	3.74114e-05	9.39522	9.24163	9.40821	8.91938	8.81273	8.95935
WSOdJIlKB3x3lz8W6o	Denr	density-regulated protein	-1.32302	7.11595	1.97987e-06	3.75081e-05	7.36032	7.26502	7.32828	6.96884	6.83842	6.93485
HusXWI76f68_lL03Mk	Slc10a3	solute carrier family 10 (sodium/bile acid cotransporter family), member 3	1.3729	8.4532	1.99192e-06	3.76751e-05	8.24108	8.27557	8.15709	8.67774	8.79196	8.57574
Neh4iF6iQlejoX33og	Metrn	meteorin, glial cell differentiation regulator	-1.30205	8.69361	2.01644e-06	3.8077e-05	8.83346	8.89763	8.92093	8.47702	8.54986	8.48279
Z4CDXgKCKUeiotKfCk	Fxyd5	FXYD domain-containing ion transport regulator 5	1.31854	7.18023	2.02171e-06	3.81149e-05	6.95338	6.96828	7.02062	7.37609	7.3104	7.45261
0gv5c7lP6J6m02_76I	Cyp51	cytochrome P450, family 51	1.32663	7.97479	2.03283e-06	3.82626e-05	7.82617	7.76855	7.71801	8.2576	8.14651	8.13192
icq3eu4Kt6guiKpIC4	Cd44	CD44 antigen	1.33865	7.68568	2.05338e-06	3.85869e-05	7.55505	7.49719	7.37361	7.85762	7.91624	7.91434
cChylJVSiJZZSGgJNE	Med9	mediator of RNA polymerase II transcription, subunit 9 homolog (yeast)	-1.33108	7.42833	2.0758e-06	3.89455e-05	7.57675	7.74028	7.58686	7.23352	7.2152	7.21738
oupHhtHJTc5NcDko10	St6gal1	beta galactoside alpha 2,6 sialyltransferase 1	-1.30575	6.89991	2.10117e-06	3.9295e-05	7.15929	7.03018	7.08758	6.71545	6.68833	6.71866
9YKjiHqNXiwH38Mu7k	Fyco1	FYVE and coiled-coil domain containing 1	-1.3913	7.65703	2.14423e-06	4.00359e-05	7.80625	7.93922	7.94027	7.32742	7.38064	7.54838
ogNS7DVJ91KDAzXd9I	Lipa	lysosomal acid lipase A	-1.41161	7.74283	2.16877e-06	4.0392e-05	7.95341	8.13019	7.89091	7.48446	7.41156	7.58646
fzwkqNphoBlK62qe4w	1810009A15Rik	RIKEN cDNA 1810009A15 gene	1.45106	9.24113	2.17023e-06	4.0392e-05	8.96656	8.87919	9.07198	9.34747	9.63256	9.54902
WlMh666tRoN5XuE4Ck	Ccnd1	cyclin D1	1.31472	10.4854	2.18521e-06	4.06059e-05	10.2272	10.3331	10.3038	10.6292	10.7403	10.6788
T.l093pdS9LNDwJW4k	Kdm4b	lysine (K)-specific demethylase 4B	1.43122	9.44433	2.2314e-06	4.13323e-05	9.29844	9.20239	9.05628	9.73695	9.7927	9.5792
uefVK.bBeKqfv9XzuQ	Xbp1	X-box binding protein 1	-1.39557	10.7731	2.24626e-06	4.15415e-05	10.9904	11.0703	10.9799	10.6051	10.3782	10.6147
HU01ElJKn8UNLRN7sY	H6pd	hexose-6-phosphate dehydrogenase (glucose 1-dehydrogenase)	-1.31696	10.0762	2.28347e-06	4.21628e-05	10.2157	10.2712	10.3375	9.83533	9.93889	9.8586
fVL1qLxPo1HBSfR.e0	Riok3	RIO kinase 3 (yeast)	-1.42974	9.67394	2.2993e-06	4.2321e-05	9.90688	9.91402	9.97455	9.4929	9.23173	9.52356
Btfnq4pQq_ocO0r5y4	Pdlim2	PDZ and LIM domain 2	1.39201	10.493	2.30648e-06	4.23862e-05	10.2282	10.3202	10.2148	10.8704	10.7086	10.6158
N.spA1dVf4rX1f0xZU	Ctf1	cardiotrophin 1	-1.30436	7.28585	2.3365e-06	4.28027e-05	7.4584	7.53727	7.4369	7.04753	7.09963	7.13539
61a5dXjq13CIsSgQTg	Ugt1a6a	UDP glucuronosyltransferase 1 family, polypeptide A6A	-1.30089	7.64115	2.3353e-06	4.28027e-05	7.84922	7.80699	7.83648	7.4823	7.38114	7.49075
NsXQgcWTZRfQgelfXo	Birc5	baculoviral IAP repeat-containing 5	1.39037	9.36996	2.37923e-06	4.35171e-05	9.1335	9.19074	9.07243	9.54828	9.75437	9.52044
xipLqxt65IW6kuzIks	Fam168b	family with sequence similarity 168, member B	-1.37389	8.64815	2.44614e-06	4.45312e-05	8.90829	8.98785	8.73572	8.43121	8.42872	8.39713
lp9Lj9fV3v.l_r3kqE	Zc4h2	zinc finger, C4H2 domain containing	1.30795	8.1499	2.46219e-06	4.47535e-05	7.90252	7.95186	8.01436	8.3747	8.28662	8.36936
EPJEFKkiWVF1eecQgI	Lrrc59	leucine rich repeat containing 59	-1.33079	7.41282	2.47676e-06	4.48782e-05	7.7271	7.56924	7.56056	7.19876	7.18647	7.23482
0DsV61Qqj98EEjtXt4	Idh3a	isocitrate dehydrogenase 3 (NAD+) alpha	-1.31283	7.89478	2.47447e-06	4.48782e-05	8.08489	8.16273	8.02574	7.71994	7.65115	7.72423
Nsu97vzUWsmOVF9SWo	Mif	macrophage migration inhibitory factor	1.31302	13.6602	2.52537e-06	4.55465e-05	13.3822	13.5275	13.4817	13.8201	13.8796	13.8703
f.Smsk9IZAJOi93ui0	Tmem66	transmembrane protein 66	1.36926	9.95183	2.53383e-06	4.56286e-05	9.67331	9.74538	9.7567	10.0425	10.2257	10.2674
9UrovUpSUOMRCgNe3Q	Cdc14b	CDC14 cell division cycle 14B	-1.3312	7.43283	2.55925e-06	4.60151e-05	7.5365	7.71596	7.66513	7.21817	7.26326	7.19796
HlCug._gs3rQV4qELY	Gpx8	glutathione peroxidase 8 (putative)	-1.5246	9.57103	2.58602e-06	4.62112e-05	9.82604	9.71759	10.0821	9.13451	9.33366	9.33225
ijpsp5uO0X8lO.et1c	Nmt1	N-myristoyltransferase 1	1.39526	11.519	2.58004e-06	4.62112e-05	11.3285	11.3402	11.1676	11.7514	11.6537	11.8729
QdMHGeZ9IbdAfQUHac	F11r	F11 receptor	1.32814	8.14001	2.57593e-06	4.62112e-05	8.04245	7.86956	7.89392	8.36085	8.32137	8.35191
ZemsekaJvBRF8cMkKU	NA	NA	1.41172	10.6277	2.62418e-06	4.68213e-05	10.396	10.4208	10.3202	11.0203	10.7244	10.8846
KSM.pN3Cug4lR1ER4w	Nfkbiz	nuclear factor of kappa light polypeptide gene enhancer in B cells inhibitor, zeta	-1.36501	9.7082	2.65193e-06	4.72441e-05	9.88415	10.0636	9.85021	9.45259	9.54424	9.45439
fV6tKnC74PxX168EXs	Csnk1e	casein kinase 1, epsilon	1.30477	9.5744	2.6871e-06	4.77609e-05	9.36842	9.36156	9.41752	9.84425	9.72674	9.72788
on34X1QqJ7kB4Uc6eU	Kctd5	potassium channel tetramerisation domain containing 5	1.30751	9.07166	2.72019e-06	4.82388e-05	8.91584	8.7925	8.92642	9.28938	9.25717	9.24869
iZeXdt7FU788k06L5M	Nfatc1	nuclear factor of activated T cells, cytoplasmic, calcineurin dependent 1	1.30853	7.6678	2.76475e-06	4.88062e-05	7.46168	7.53698	7.42281	7.92098	7.8482	7.81615
3nR9gOU7csQL4t1U_I	Sart3	squamous cell carcinoma antigen recognized by T cells 3	-1.31631	9.56825	2.78622e-06	4.91108e-05	9.66853	9.82362	9.80736	9.3489	9.38104	9.38008
cSSLj9TdHkpO5Le3qI	Orc6	origin recognition complex, subunit 6	1.34993	9.33468	2.79063e-06	4.91142e-05	8.98785	9.19421	9.17264	9.52606	9.55136	9.57595
6uBRpV31RdbRzHSSD8	Nt5c3	5'-nucleotidase, cytosolic III	1.3006	8.76504	2.80008e-06	4.92063e-05	8.63888	8.51877	8.56871	8.98371	8.96717	8.91302
ZR6oKhUPcXv4k7oQ5U	Hmox2	heme oxygenase (decycling) 2	-1.32605	8.42223	2.80828e-06	4.92284e-05	8.6352	8.71129	8.53091	8.19638	8.20267	8.25694
ElJIKTpkhyKxv9Vfgg	Alg2	asparagine-linked glycosylation 2 (alpha-1,3-mannosyltransferase)	1.30426	7.31381	2.81012e-06	4.92284e-05	7.17918	7.10424	7.08317	7.56645	7.49193	7.45791
BgcgJMfXlQEhneK8vo	Cd1d1	CD1d1 antigen	1.31343	7.62802	2.92476e-06	5.08603e-05	7.4466	7.39033	7.45713	7.74897	7.82039	7.90472
3USE0KkKK4S56WK4E8	Ngf	nerve growth factor	1.35522	7.61338	3.08561e-06	5.34976e-05	7.33816	7.47946	7.36473	7.86815	7.72259	7.9072
lnjyxL4foHufkn1.V4	Rabgef1	RAB guanine nucleotide exchange factor (GEF) 1	-1.36369	9.45594	3.10918e-06	5.37965e-05	9.73218	9.69263	9.61428	9.15502	9.17766	9.36387
i.64WTWKmnooLqQUpU	Apoe	apolipoprotein E	-1.3198	7.62756	3.12189e-06	5.38065e-05	7.81296	7.85436	7.81585	7.36622	7.53198	7.38401
EJeTVaSKB65eX_3uJ0	Ccdc23	coiled-coil domain containing 23	1.39381	9.36256	3.15806e-06	5.43495e-05	8.96448	9.16665	9.23799	9.55403	9.65432	9.59787
NQLgI6V6KQIJxerro4	Scp2	sterol carrier protein 2, liver	1.33499	10.1793	3.16647e-06	5.44139e-05	9.98767	9.96874	9.9563	10.4973	10.3811	10.2848
6lnjU90jinoVrXfwIU	Ext1	exostoses (multiple) 1	1.3102	9.47914	3.18322e-06	5.4621e-05	9.34504	9.222	9.2857	9.73306	9.61511	9.67394
EydW4jere7PgcHSGf4	Cops4	COP9 (constitutive photomorphogenic) homolog, subunit 4 (Arabidopsis thaliana)	-1.33129	10.745	3.19782e-06	5.47909e-05	10.9362	11.0133	10.9047	10.4537	10.5314	10.6306
ZTTioPWNKtCW73jRx4	NA	NA	1.33844	9.79481	3.20466e-06	5.48275e-05	9.62699	9.4783	9.64833	10.0613	9.94062	10.0133
Q0lYE4SJqKeYP804K0	Pi4ka	phosphatidylinositol 4-kinase, catalytic, alpha polypeptide	-1.32878	7.40218	3.24185e-06	5.53012e-05	7.62987	7.69621	7.49563	7.18516	7.19533	7.2109
WXXlWEJFwouiFIeAfU	Clpp	ClpP caseinolytic peptidase, ATP-dependent, proteolytic subunit	-1.32004	8.82941	3.23906e-06	5.53012e-05	8.96061	9.04601	9.08249	8.62744	8.7017	8.55821
KeR.j_.XBL3vV15.j8	E2f1	E2F transcription factor 1	1.3059	8.3223	3.26767e-06	5.56602e-05	8.09728	8.11942	8.17263	8.45348	8.59392	8.49707
xhpKEMu5xRX3uhNVxg	Mrpl42	mitochondrial ribosomal protein L42	1.32272	9.48695	3.30004e-06	5.61296e-05	9.24616	9.27924	9.33021	9.61114	9.78522	9.66977
ceNZIbR3nX4vEkUa3g	Polr2d	polymerase (RNA) II (DNA directed) polypeptide D	1.36104	8.80519	3.33541e-06	5.66484e-05	8.68203	8.52503	8.54143	8.96494	9.13843	8.97925
Bn6feiKAgKenPjnsrk	Polr2d	polymerase (RNA) II (DNA directed) polypeptide D	1.33256	8.29562	3.37892e-06	5.71698e-05	8.0524	8.06351	8.14965	8.39521	8.56204	8.55091
Zaf30n_61cIpxc5bEU	Fam115c	family with sequence similarity 115, member C	1.32619	7.84424	3.38083e-06	5.71698e-05	7.72914	7.57229	7.62037	8.05191	7.98324	8.10852
ibTTrTb5y3r3XqK7jQ	H2-M3	histocompatibility 2, M region locus 3	1.31862	8.89896	3.3751e-06	5.71698e-05	8.71905	8.71699	8.66231	9.047	9.20179	9.04663
rDsJSlJ_ClDnfy0UI0	Ube2d2a	ubiquitin-conjugating enzyme E2D 2A	-1.3158	9.69114	3.4251e-06	5.77509e-05	9.91798	9.84177	9.90758	9.57135	9.50242	9.40574
WuLjlxWOEgu_5h6neU	Tollip	toll interacting protein	-1.31707	8.98594	3.47491e-06	5.84834e-05	9.2613	9.15253	9.14	8.84025	8.80954	8.71203
fuFF1SPncOKI5qex3o	8430408G22Rik	RIKEN cDNA 8430408G22 gene	1.30375	9.66684	3.47858e-06	5.84834e-05	9.50955	9.46768	9.44929	9.93889	9.78982	9.84582
xnnTtRRQqnc94Z4nUE	Exosc5	exosome component 5	1.31485	7.94012	3.50407e-06	5.88269e-05	7.71874	7.75136	7.75793	8.18026	8.19857	8.03389
ZXYT4mVBcRwXASvjKU	Tuba1a	tubulin, alpha 1A	1.57886	9.61209	3.56467e-06	5.96724e-05	9.19116	9.36739	9.28938	9.67135	10.0248	10.1285
lqAzte98HeLUqIvuRU	Prkx	protein kinase, X-linked	1.3473	8.30952	3.59679e-06	6.01237e-05	8.08902	8.08004	8.1144	8.66231	8.44621	8.46514
0lunupzfXvJfoeCq.w	Bag3	BCL2-associated athanogene 3	-1.37285	11.2241	3.61968e-06	6.04196e-05	11.5419	11.4876	11.3285	11.0663	11.0194	10.9007
EAW4.uK8gu7P6qXSu4	Trp53inp1	transformation related protein 53 inducible nuclear protein 1	-1.34881	9.95543	3.64429e-06	6.07434e-05	10.2422	10.1072	10.1644	9.84919	9.72235	9.64723
xZ1J9JjR4ohP94Ql8A	Mipep	mitochondrial intermediate peptidase	-1.31387	7.87985	3.65231e-06	6.07902e-05	8.05579	7.99886	8.17561	7.70484	7.66	7.68397
HVJOxe8UIQSxtNQwgQ	Cd55	CD55 antigen	-1.34401	7.2369	3.66013e-06	6.08333e-05	7.36372	7.49563	7.49117	6.91968	7.05504	7.09617
Ng3X7jex0eUCew9CCU	Coq2	coenzyme Q2 homolog, prenyltransferase (yeast)	-1.42297	8.79434	3.75402e-06	6.22852e-05	9.12738	9.02709	8.99189	8.3819	8.53859	8.69916
ER3rOvIf6kkTr4XnLg	Carhsp1	calcium regulated heat stable protein 1	-1.30604	9.47341	3.78147e-06	6.25823e-05	9.70813	9.58176	9.70813	9.32588	9.28298	9.23356
Hjx7EUNzkwOkn7.fiU	Trp53inp1	transformation related protein 53 inducible nuclear protein 1	-1.32819	7.41733	3.79391e-06	6.26991e-05	7.62758	7.51929	7.71933	7.17116	7.24442	7.22222
cjhuTuB.HSgg6n_ejU	Gm14325	predicted gene 14325	-1.52671	8.08253	3.81502e-06	6.29587e-05	8.30607	8.23134	8.6258	7.72801	7.89091	7.71301
uioJjXosTXkUgiIjZU	Nosip	nitric oxide synthase interacting protein	1.31606	8.23827	3.83418e-06	6.3096e-05	7.97144	8.144	8.00502	8.42228	8.47144	8.41541
0063XseEdjqEdCXU0o	Pddc1	Parkinson disease 7 domain containing 1	-1.36382	7.26299	3.85196e-06	6.31094e-05	7.37023	7.51325	7.57696	6.9801	7.13539	7.002
iXBrSC_A6Pu3oZHkaQ	Ccng1	cyclin G1	-1.32849	8.8391	3.84058e-06	6.31094e-05	9.02384	9.09133	9.01681	8.54719	8.61295	8.74247
BYvnbvSxS6zeOgZjIY	Ndufa1	NADH dehydrogenase (ubiquinone) 1 alpha subcomplex, 1	1.459	10.6477	3.85002e-06	6.31094e-05	10.2224	10.4852	10.4181	10.8048	11.0756	10.8803
WM9TFeu4qxLoe14Knk	Ift27	intraflagellar transport 27	1.30924	9.43762	3.85665e-06	6.31094e-05	9.22443	9.30294	9.20239	9.58983	9.71631	9.58983
BBXQcRpWfSWvQASIhQ	Polr2d	polymerase (RNA) II (DNA directed) polypeptide D	1.30038	8.08008	3.88188e-06	6.33442e-05	7.87646	7.82821	7.96716	8.26366	8.31255	8.23241
6oFOKepCKIFe9SFCB0	Ctps	cytidine 5'-triphosphate synthase	-1.38738	7.75646	3.92807e-06	6.38675e-05	8.10212	7.88857	7.98725	7.48985	7.64038	7.43061
0dHvl.ryoM4cgHsu5c	Cdc14b	CDC14 cell division cycle 14B	-1.36243	7.43653	3.93039e-06	6.38675e-05	7.76485	7.65615	7.55785	7.13539	7.199	7.30593
EzinRbomCFiT1nu_X8	Thbs2	thrombospondin 2	-1.34543	7.84103	3.96075e-06	6.42533e-05	7.98891	8.06777	8.10852	7.5362	7.74341	7.60139
9k1GyGpIkgnnLiu3tI	Impact	imprinted and ancient	1.31681	9.83072	3.96516e-06	6.42533e-05	9.71227	9.63895	9.54538	10.0861	9.98637	10.0153
BWhQei4VUQJwpTno2w	Dcxr	dicarbonyl L-xylulose reductase	1.34992	9.99316	4.01114e-06	6.49081e-05	9.65263	9.84582	9.83173	10.1666	10.2848	10.1774
6CjhUeuHXtXlliDV9Y	Gng8	guanine nucleotide binding protein (G protein), gamma 8	1.30461	8.25321	4.02722e-06	6.50778e-05	8.01255	8.0966	8.07507	8.38454	8.52904	8.42147
QUilJHgeU.fV.arpLA	Hbs1l	Hbs1-like (S. cerevisiae)	-1.32029	7.88917	4.18618e-06	6.73663e-05	8.11819	8.05334	8.09728	7.80113	7.63567	7.62942
oid6dTSh5I833iRHuA	Fam20a	family with sequence similarity 20, member A	-1.35039	7.58605	4.1967e-06	6.74425e-05	7.74638	7.85213	7.80971	7.23704	7.45296	7.41809
f0dKCLqf56NfdIIt3M	Gm14296	predicted gene 14296	-1.45724	10.883	4.24594e-06	6.8046e-05	11.1676	10.9639	11.3323	10.6392	10.6623	10.5326
iU6_3TnU0sh3ARac4k	Esco2	establishment of cohesion 1 homolog 2 (S. cerevisiae)	1.30625	7.64209	4.27719e-06	6.84526e-05	7.39459	7.40778	7.54576	7.87106	7.80388	7.82948
fclQKwvns10S_3k1Kg	Ss18	synovial sarcoma translocation, Chromosome 18	-1.31868	9.76767	4.30662e-06	6.88291e-05	10.0579	9.95266	9.89109	9.63348	9.54686	9.52403
TEkwQE4pQgs59W7qV4	Vps16	vacuolar protein sorting 16 (yeast)	1.30039	9.23685	4.37071e-06	6.97577e-05	9.05671	9.01179	9.07364	9.48362	9.45894	9.33644
fTC.i_l78lDf5WiHng	Polr2d	polymerase (RNA) II (DNA directed) polypeptide D	1.37468	8.33431	4.37677e-06	6.97589e-05	8.08102	7.97181	8.26144	8.56204	8.56389	8.56566
Bvd24X_ilOsFfeUUa4	Lpin1	lipin 1	1.32057	7.88582	4.44e-06	7.04305e-05	7.62619	7.67912	7.7504	8.07329	8.17641	8.0095
WWJ3EenlvtfJibvi4w	Sptlc1	serine palmitoyltransferase, long chain base subunit 1	-1.3633	9.28756	4.4947e-06	7.09387e-05	9.56492	9.45561	9.51283	9.21137	8.99573	8.98493
iovDlV86BGXg_Re6eg	Nfatc1	nuclear factor of activated T cells, cytoplasmic, calcineurin dependent 1	1.31421	7.51923	4.49826e-06	7.09387e-05	7.3104	7.29997	7.35601	7.67489	7.64924	7.82484
KXJ559ff_v_7xKL96I	Syvn1	synovial apoptosis inhibitor 1, synoviolin	-1.33464	11.1964	4.73918e-06	7.40163e-05	11.5069	11.419	11.288	11.0009	10.9395	11.0241
KTSURSpFUlDASAu8SU	Bmp1	bone morphogenetic protein 1	-1.38556	11.0971	4.93426e-06	7.68571e-05	11.4042	11.3266	11.2661	11.0107	10.7308	10.8439
HOE55T16_edo5DoBzk	Tpd52	tumor protein D52	1.31417	9.67604	5.03527e-06	7.81455e-05	9.4478	9.50548	9.48362	9.93195	9.75948	9.92791
Nl7yV7fezlIIrn0irg	Rabggtb	RAB geranylgeranyl transferase, b subunit	1.3086	10.2159	5.0371e-06	7.81455e-05	9.96761	10.0091	10.0888	10.3233	10.4438	10.4625
f6cXygrucJ7R_YY6yI	Col4a6	collagen, type IV, alpha 6	-1.41922	8.16485	5.06679e-06	7.85015e-05	8.5042	8.26216	8.48583	7.84043	7.84766	8.04881
lgKEMKiWrAtfaIQj2I	Hoxb4	homeobox B4	-1.50879	8.14382	5.14979e-06	7.96816e-05	8.20476	8.5344	8.58239	7.94956	7.85256	7.73925
QhI5Je4EYiy5JADj.Q	Tor1aip2	torsin A interacting protein 2	-1.31858	7.08407	5.40373e-06	8.32788e-05	7.19533	7.25232	7.40304	6.88391	6.8682	6.90163
6R1eizSl.12zcecfk4	Wfdc3	WAP four-disulfide core domain 3	1.3012	8.83307	5.41197e-06	8.32957e-05	8.61321	8.5928	8.72343	8.99909	9.09133	8.97856
TIR7kUnuc7_CXiulEg	Siva1	SIVA1, apoptosis-inducing factor	1.31199	11.107	5.45514e-06	8.38494e-05	10.8403	10.9672	10.926	11.2981	11.2254	11.3853
9nJyRQvr4SPv_45_V4	Wwp2	WW domain containing E3 ubiquitin protein ligase 2	-1.32709	8.31288	5.49809e-06	8.43983e-05	8.4991	8.54474	8.50721	8.18077	7.97752	8.16795
NrTGVfcXRwdR4TrsDo	Lgals3bp	lectin, galactoside-binding, soluble, 3 binding protein	-1.35989	10.7122	5.76455e-06	8.81402e-05	10.8634	11.0258	10.9125	10.62	10.4565	10.3947
EqIRG7o07jT7gRduJ8	Hsph1	heat shock 105kDa/110kDa protein 1	-1.3607	8.28212	5.77509e-06	8.81855e-05	8.51825	8.39289	8.60174	8.08774	7.95092	8.14117
H.sPsn73UUXh6p57tU	Ass1	argininosuccinate synthetase 1	1.33143	8.76464	5.96827e-06	9.04243e-05	8.45442	8.6912	8.52884	8.99011	8.95767	8.96561
NWtUgFPXIKzr.P_eCU	Tcf19	transcription factor 19	1.31538	7.89286	6.06285e-06	9.16191e-05	7.71898	7.58493	7.78144	8.13606	8.08416	8.05158
EneNKKtJ7nwgXotAos	Ces1d	carboxylesterase 1D	-1.38089	10.1849	6.23192e-06	9.34467e-05	10.4955	10.2603	10.4973	9.9906	9.85597	10.0098
3uEH5fs3joe1I.Osjo	Dpp7	dipeptidylpeptidase 7	-1.34711	10.1936	6.22656e-06	9.34467e-05	10.3038	10.4324	10.4895	10.0406	10.0284	9.86712
HKKkXSkIoh4h.IlCl4	Gadd45b	growth arrest and DNA-damage-inducible 45 beta	-1.30662	7.65824	6.2747e-06	9.37263e-05	7.87014	7.74681	7.93652	7.43061	7.46698	7.49837
rqA4kil7KyReKtSorM	Qdpr	quinoid dihydropteridine reductase	1.42983	8.22861	6.29845e-06	9.39607e-05	8.04064	7.83719	8.03423	8.4374	8.65807	8.36413
ZUSJ6rklUE7j.g4uwM	Por	P450 (cytochrome) oxidoreductase	-1.30254	8.67702	6.38931e-06	9.49135e-05	8.81201	8.95025	8.84077	8.4795	8.42354	8.55603
f1U6GyI6bO1CMn34UE	Mpnd	MPN domain containing	1.36873	9.1901	6.39969e-06	9.49135e-05	8.89835	8.97994	9.01277	9.38602	9.56973	9.29382
HiCeeSkS7Rev917iEQ	Zfp277	zinc finger protein 277	1.30192	9.97802	6.54057e-06	9.67058e-05	9.71487	9.85021	9.79802	10.2272	10.0888	10.189
uJKv6ERJHp13ZOteQQ	Gas6	growth arrest specific 6	-1.33931	10.1116	6.68753e-06	9.8406e-05	10.4345	10.2902	10.2422	9.95519	9.94505	9.80219
caIX5V84_Ps_4ylf6k	NA	NA	1.38053	9.78369	6.87635e-06	0.000100649	9.5504	9.62192	9.48092	10.0292	9.8639	10.1558
x03gQ7Te9VzmsYX8e0	Itga11	integrin alpha 11	-1.35315	8.31815	7.0513e-06	0.000102693	8.50638	8.60442	8.49813	8.04122	8.00874	8.25001
3AZtFNOVChNS_lZZNY	NA	NA	-1.32796	8.71485	7.34412e-06	0.000106595	8.94531	8.87879	8.93427	8.37172	8.58043	8.57859
i6H3kCFaOQ2kIJK5Xk	Casp6	caspase 6	1.38495	8.08202	7.34663e-06	0.000106595	7.78606	7.75207	8.00317	8.23887	8.28632	8.42562
l1YuGn1552Zx53GZa0	Aup1	ancient ubiquitous protein 1	-1.30654	8.44857	7.70043e-06	0.000111174	8.59071	8.73908	8.59455	8.32178	8.2576	8.18771
E_9yeLHM6itcUM2FVQ	Cldn25	claudin 25	-1.33169	7.32708	7.85048e-06	0.000113072	7.63049	7.55713	7.41351	7.18592	7.12659	7.04886
c.aX5SJv6DFjGLsREY	Cdk1	cyclin-dependent kinase 1	1.31775	8.95083	7.92165e-06	0.000113664	8.7344	8.74965	8.77131	9.21503	9.22006	9.01453
BiOKCnrN.SLlC4.SDk	Cox6c	cytochrome c oxidase, subunit VIc	1.37583	9.81507	8.16148e-06	0.000116566	9.69024	9.42559	9.63895	9.99558	10.1429	9.99714
BF957X56L6n7nRxdfU	0910001L09Rik	RIKEN cDNA 0910001L09 gene	1.33665	10.973	8.16389e-06	0.000116566	10.7566	10.6557	10.8789	11.0981	11.204	11.245
NJ47GxjN33SM.l7e.k	Lamp2	lysosomal-associated membrane protein 2	-1.58213	10.5925	8.30641e-06	0.000118166	11.1559	10.7485	10.8661	10.473	10.1015	10.2103
WjqtJ.1T0gF0wX7PUs	Adprh	ADP-ribosylarginine hydrolase	1.30114	10.0716	8.37738e-06	0.000118596	9.81267	10.0015	9.83096	10.2441	10.2751	10.2653
rsJ23IkqEO.3s73PuU	Ywhaz	tyrosine 3-monooxygenase/tryptophan 5-monooxygenase activation protein, zeta polypeptide	-1.3578	10.7199	8.60553e-06	0.000121678	11.0143	10.8582	10.9491	10.5788	10.3483	10.5707
cqFepk4X_x8gD4DAr4	2410001C21Rik	RIKEN cDNA 2410001C21 gene	-1.35176	8.69912	8.62789e-06	0.000121847	8.80511	8.91104	9.03346	8.47786	8.57782	8.38941
lqt50me756J9MtAZ.0	Rnf6	ring finger protein (C3H2C3 type) 6	-1.41054	9.70734	8.71867e-06	0.00012286	10.0365	9.90576	9.92416	9.62699	9.27768	9.47298
le.det23Z2oSIb0Ch4	Cxcl1	chemokine (C-X-C motif) ligand 1	1.31825	12.8885	8.72072e-06	0.00012286	12.7186	12.6904	12.6585	12.9808	13.068	13.2144
3pIOTb6oTJFZIwTVwI	Hddc2	HD domain containing 2	1.32681	7.74915	8.88714e-06	0.000124752	7.51167	7.48504	7.6388	7.8454	7.97075	8.04324
fGLsO66C_6VqNGENKI	Npm3	nucleoplasmin 3	1.31068	7.6765	9.06394e-06	0.000127068	7.54553	7.4459	7.45261	7.97598	7.77187	7.86712
EUlpbp.dIih1qxUR7Q	Yeats4	YEATS domain containing 4	1.30073	8.14484	9.07392e-06	0.000127068	7.87071	8.05959	7.93525	8.29559	8.38797	8.31996
rbepHnxflONVd6iJT8	Isy1	ISY1 splicing factor homolog (S. cerevisiae)	-1.32509	9.39938	9.17594e-06	0.000127983	9.67211	9.66296	9.47221	9.22593	9.12462	9.23846
TvXfX.xL.SdM.Bd7_g	Arl8a	ADP-ribosylation factor-like 8A	-1.32399	9.54822	9.43522e-06	0.000130713	9.79879	9.67484	9.77837	9.22502	9.37083	9.44147
9l_fVTiHwg0RIX6H9c	Cdt1	chromatin licensing and DNA replication factor 1	1.41682	8.76482	9.57676e-06	0.000132516	8.62438	8.47032	8.44576	8.84196	9.02527	9.1812
QZUtfUXYr8TpVfUmz8	Junb	Jun-B oncogene	-1.31773	7.9078	9.60171e-06	0.000132704	8.08741	8.22356	8.0095	7.74146	7.74585	7.63899
3506geerWo6.6dKIdI	Sh3tc2	SH3 domain and tetratricopeptide repeats 2	-1.30249	7.23691	9.64183e-06	0.000132943	7.53198	7.38929	7.36138	7.03753	6.98884	7.11245
B7xB_597IRDfe3UxIo	Dhx15	DEAH (Asp-Glu-Ala-His) box polypeptide 15	-1.30538	9.01723	9.82599e-06	0.000135003	9.23356	9.10671	9.28811	8.80907	8.76879	8.89711
ltdN6K3st3pUbLPioQ	Cdhr1	cadherin-related family member 1	1.32574	9.06912	1.00235e-05	0.000137393	8.85377	8.9855	8.75791	9.34573	9.2175	9.25435
cTuOpPiUTt94h4M_E8	Dcun1d5	DCN1, defective in cullin neddylation 1, domain containing 5 (S. cerevisiae)	-1.3016	8.69211	1.03725e-05	0.00014118	8.936	8.93292	8.77784	8.56566	8.43386	8.50638
3ogk1.Mt0kiUqFCWdU	Sgpl1	sphingosine phosphate lyase 1	-1.35244	8.2863	1.06398e-05	0.000144144	8.55694	8.52145	8.43386	8.14739	8.15222	7.90595
KXtutuE2Tp7FF_2jJ8	Vmp1	vacuole membrane protein 1	1.32733	7.86211	1.07001e-05	0.000144793	7.7732	7.66	7.54034	8.04444	8.01157	8.1431
NTb_546E1Kfce60fG0	Vps29	vacuolar protein sorting 29 (S. pombe)	1.32547	11.1477	1.07489e-05	0.000145284	10.8202	11.0026	11.0107	11.2752	11.3447	11.4331
cX1datLV7791.QM7j4	Prrc2b	proline-rich coiled-coil 2B	-1.34617	9.58028	1.07925e-05	0.000145536	9.89462	9.74311	9.74641	9.41382	9.22649	9.45726
0kfueTqzNTz966.fKc	Sypl	synaptophysin-like protein	1.31439	9.92738	1.09159e-05	0.000146861	9.7946	9.64641	9.74956	10.2138	10.1419	10.018
lQQJ0h_h1hvghzwXXk	Lig1	ligase I, DNA, ATP-dependent	1.37242	8.14819	1.10183e-05	0.000148067	7.9651	7.8564	7.93798	8.31147	8.25924	8.55894
QnN_Un8UitKIzq3q7k	Tyms-ps	thymidylate synthase, pseudogene	1.30126	8.3888	1.11199e-05	0.000149089	8.09313	8.23028	8.2731	8.51763	8.64507	8.57355
flCot7jvd0JL4R_Hus	Neo1	neogenin	-1.34339	9.16448	1.17649e-05	0.000155588	9.47388	9.39146	9.26692	9.0757	8.87561	8.9033
cUQupJ7brl36goks8Q	H2-T23	histocompatibility 2, T region locus 23	-1.32331	10.741	1.19443e-05	0.000157603	10.9407	11.0385	10.8501	10.6167	10.5691	10.431
0nc6CA5dzurAq8XeTk	Nfib	nuclear factor I/B	1.30867	9.30786	1.20159e-05	0.000158189	9.09549	9.13451	9.11143	9.37246	9.61209	9.52119
foohEyuwCjnOdO9ykk	H2-T23	histocompatibility 2, T region locus 23	-1.31956	9.10807	1.20312e-05	0.000158212	9.33838	9.27667	9.30924	8.76879	9.0214	8.93392
xqpSQjTSh8keE0jid8	Mast2	microtubule associated serine/threonine kinase 2	-1.35975	8.70968	1.24057e-05	0.000162221	8.90039	9.07727	8.81638	8.59201	8.46858	8.40343
0KzuzFlRXJPF3iQGgE	Anxa8	annexin A8	1.3075	9.19346	1.3594e-05	0.000174623	8.90188	9.12427	8.97401	9.40717	9.42619	9.32722
llIW.c._1HvPUm6niw	Polr1a	polymerase (RNA) I polypeptide A	-1.30332	9.56571	1.39559e-05	0.000178878	9.74591	9.82187	9.70263	9.49506	9.29513	9.33366
TV8QoIRTF85fPK6DLQ	Ppap2a	phosphatidic acid phosphatase type 2A	-1.30352	7.60668	1.40481e-05	0.000179272	7.82839	7.76996	7.79532	7.45713	7.28139	7.5079
0aJcRjOiHqBoKhnk_E	1110058L19Rik	RIKEN cDNA 1110058L19 gene	1.40338	9.37842	1.441e-05	0.000183487	9.11712	9.08931	9.19546	9.44979	9.8273	9.59153
xwj1.1700kvvPE1fuk	Irf2	interferon regulatory factor 2	-1.30942	10.0358	1.45327e-05	0.000184646	10.1293	10.3699	10.1918	9.87487	9.81392	9.83533
B6Vbe.QMLgdBcDwAUA	Col1a2	collagen, type I, alpha 2	-1.42184	8.70552	1.48313e-05	0.000187418	8.86352	8.83346	9.1812	8.38361	8.54939	8.42191
W6RkuSONHBL_TDl1No	Fnip1	folliculin interacting protein 1	-1.3603	8.34405	1.52051e-05	0.000190694	8.64986	8.67543	8.37275	8.11793	8.0966	8.15174
BTBJuOinosgCo443oo	Lamtor2	late endosomal/lysosomal adaptor, MAPK and MTOR activator 2	-1.33785	7.129	1.5478e-05	0.000193008	7.22201	7.29845	7.4964	6.8551	6.92834	6.97368
olziCd30WUXz0V4iWo	NA	NA	1.39025	7.66647	1.60491e-05	0.000197871	7.52739	7.34389	7.41512	7.82821	8.09794	7.78628
NlB6Sg99TLYfg.eOb0	Ppp2r2b	protein phosphatase 2 (formerly 2A), regulatory subunit B (PR 52), beta isoform	-1.32957	7.75619	1.62456e-05	0.000199255	7.97928	7.95854	7.94719	7.48002	7.45168	7.72042
iEUJ7HUpW4CviHq8kc	Paip2b	poly(A) binding protein interacting protein 2B	-1.31031	9.3668	1.62551e-05	0.000199255	9.66977	9.48814	9.52734	9.17015	9.08085	9.26452
QXideEA8w6lan_7OuY	Gpnmb	glycoprotein (transmembrane) nmb	1.33173	9.56965	1.75179e-05	0.000211943	9.40629	9.363	9.31971	9.9301	9.63932	9.75948
cmMSRSagjRv44cT5ec	Sri	sorcin	1.34218	10.0511	1.76298e-05	0.000213076	9.78982	9.77251	9.95413	10.1523	10.3998	10.238
udX50.lM.I7fLotIlc	Spnb2	spectrin beta 2	1.30052	8.83885	1.77429e-05	0.00021422	8.59583	8.66177	8.69031	9.11671	8.89603	9.07243
oYFE2KHrKgonwLiaeQ	Lage3	L antigen family, member 3	1.38976	9.60929	1.78421e-05	0.00021475	9.20489	9.45814	9.45259	9.77927	9.99831	9.76254
KVyJRIMulK4zjqf9RE	1110059E24Rik	RIKEN cDNA 1110059E24 gene	1.41186	8.9981	1.87172e-05	0.000222751	8.5426	8.75297	8.95233	9.29175	9.18764	9.2613
lerUSYQFUIfTo57RSc	Abhd11	abhydrolase domain containing 11	1.30017	8.65854	1.90402e-05	0.000225904	8.42562	8.49017	8.49179	8.72035	8.96448	8.85885
ck.Bu95.ESKNkW4luc	Tgm2	transglutaminase 2, C polypeptide	-1.32745	11.7246	1.92856e-05	0.000228582	11.9745	11.9745	11.8378	11.4719	11.667	11.4219
KnZLv9XcDuzxd6VEnk	Scoc	short coiled-coil protein	1.36665	9.33421	1.94552e-05	0.000229891	9.30983	8.98136	9.03548	9.59923	9.56877	9.51059
3oCcpT_7R_gzkhCp_o	Mogs	mannosyl-oligosaccharide glucosidase	-1.34626	8.21411	1.95443e-05	0.00023069	8.31719	8.4452	8.52339	7.91434	7.93491	8.14965
lVxekeT7qWAfay87pE	Dynll1	dynein light chain LC8-type 1	1.37648	11.3064	1.95767e-05	0.00023069	10.9077	11.2091	11.111	11.4603	11.6629	11.4876
Qx6UVK1Xp6naeqBFP8	Elof1	elongation factor 1 homolog (ELF1, S. cerevisiae)	-1.30171	8.91637	2.04225e-05	0.000239379	9.07421	9.13525	9.11027	8.59551	8.85107	8.73193
iehf8iJ3dlN.zdUieU	Vegfb	vascular endothelial growth factor B	1.31007	10.6268	2.3206e-05	0.000264553	10.4252	10.441	10.4297	10.9158	10.8911	10.658
cjp77RXRdc7HUq3OqI	Banf1	barrier to autointegration factor 1	1.34249	10.6211	2.3725e-05	0.000268958	10.3968	10.3258	10.5034	10.8258	10.9813	10.6937
xfoEi42mo7p4Irm5Tc	Lrdd	leucine-rich and death domain containing	1.30085	7.7633	2.49206e-05	0.00028026	7.58713	7.51755	7.61603	8.00423	7.8087	8.04614
9BVPeQ._.XqCiDReZ4	Mtmr14	myotubularin related protein 14	-1.3247	8.88998	2.50346e-05	0.000281056	9.11027	9.2175	8.95067	8.65408	8.77964	8.62771
HjSjzrdW9oD4Tg4DQI	Anxa1	annexin A1	-1.59654	7.91574	2.66087e-05	0.000295537	8.33045	7.91114	8.51806	7.61546	7.4466	7.67274
0dUh3NIeFXakTFOfoI	Psma7	proteasome (prosome, macropain) subunit, alpha type 7	1.3113	10.7613	2.69643e-05	0.000298349	10.5306	10.5016	10.6654	10.8202	11.0396	11.0107
ot0uAcxelTpFJLecf4	Ubp1	upstream binding protein 1	-1.35736	9.27523	2.70172e-05	0.00029865	9.66075	9.46457	9.36156	9.13299	8.936	9.09549
HemkAFeNe5el.mpuAM	Fam165b	family with sequence similarity 165, member B	1.36285	9.73972	2.76254e-05	0.000303183	9.65591	9.43437	9.45894	9.89822	10.1293	9.86159
EMKL857lnqCIKFQpnk	Ndufa8	NADH dehydrogenase (ubiquinone) 1 alpha subcomplex, 8	1.32275	9.65085	2.7815e-05	0.000304866	9.46768	9.32317	9.5564	9.73218	9.89462	9.93106
9ynuF0pDexJHZKXSuI	Wipi2	WD repeat domain, phosphoinositide interacting 2	1.30909	7.57104	2.805e-05	0.000306576	7.30975	7.33547	7.48504	7.68378	7.89379	7.71839
iQNUk0F66dEHN7DqNY	Prkx	protein kinase, X-linked	1.30397	8.65684	2.84961e-05	0.000310869	8.58425	8.38628	8.42562	8.88451	8.73794	8.92245
3X13w5_0T5IUK6Ir3U	Osmr	oncostatin M receptor	1.41446	9.60208	2.85906e-05	0.000311317	9.40003	9.36495	9.29087	10.1047	9.70746	9.74443
c1ptCmUA0OI1tI7eqY	Pcbp2	poly(rC) binding protein 2	1.34235	11.0108	3.04666e-05	0.000327762	10.9158	10.8403	10.6392	11.1258	11.2115	11.3323
u13lbwy_Hevg._tNE0	6330578E17Rik	RIKEN cDNA 6330578E17 gene	-1.39759	9.3036	3.06369e-05	0.00032929	9.3557	9.51404	9.76549	9.12802	8.99488	9.06348
6Xcij3m_J.mRlB5FeM	Dpcd	deleted in primary ciliary dyskinesia	1.34973	8.98896	3.06912e-05	0.00032957	8.71374	8.81164	8.7925	9.00415	9.32237	9.28938
N7VtyooTtErveJjSlI	Psip1	PC4 and SFRS1 interacting protein 1	-1.32323	8.01249	3.48546e-05	0.00036515	8.24743	8.19883	8.19731	7.94354	7.62892	7.85892
Hu2igigmPSsSBO9wSU	Klf4	Kruppel-like factor 4 (gut)	-1.32765	7.28272	3.62257e-05	0.000376508	7.40391	7.40768	7.64988	7.07191	6.98652	7.17642
3O2JAAmCFCFFCCZXSY	Myl12b	myosin, light chain 12B, regulatory	1.39658	8.71334	3.68787e-05	0.000381593	8.34989	8.4502	8.61709	8.81164	9.15163	8.89958
HeKkvO.dQzxdBiSpjY	Nop10	NOP10 ribonucleoprotein homolog (yeast)	1.42396	9.38079	3.7215e-05	0.00038405	9.18812	9.0099	9.1795	9.41545	9.8539	9.63789
Q5U18A41_VJrqJ6ISY	Serpinh1	serine (or cysteine) peptidase inhibitor, clade H, member 1	-1.33175	8.19786	3.73643e-05	0.000385249	8.30242	8.41516	8.49599	7.99617	8.13325	7.84417
9V4lSAVpUl53oAlCB8	Mast2	microtubule associated serine/threonine kinase 2	-1.30327	7.85125	3.80308e-05	0.00039005	8.0187	8.16194	7.94632	7.54838	7.7528	7.67938
9gvXC.knnwXVUQro7k	Yap1	yes-associated protein 1	1.32027	8.6158	3.98456e-05	0.000405097	8.38895	8.30242	8.55479	8.74315	8.93855	8.76695
Bfxf5wzTpIP.fNX7ik	Vapa	vesicle-associated membrane protein, associated protein A	-1.3973	7.60653	4.04648e-05	0.000410675	7.98993	7.62831	7.92532	7.31986	7.2776	7.49818
NpPgvRiy31Jd0rFAy8	Crls1	cardiolipin synthase 1	-1.31321	7.94953	4.10989e-05	0.000415302	8.07131	8.27179	8.09513	7.88649	7.71453	7.65792
leJjSlJ76.80pKMvTU	Psip1	PC4 and SFRS1 interacting protein 1	-1.36732	8.45418	4.34435e-05	0.000434846	8.72497	8.64825	8.66634	8.37566	7.99785	8.312
QSenn_usn.vpgr8Xl4	Glg1	golgi apparatus protein 1	-1.39669	11.1506	4.39428e-05	0.000438712	11.5368	11.3367	11.3012	11.0241	10.6913	11.0133
fJ600jrlTQ6b15OusU	Tspan6	tetraspanin 6	1.3302	8.64668	4.4091e-05	0.000439063	8.42422	8.32137	8.57698	8.99424	8.78871	8.77457
TeHqtOcK.lJMCEdZTI	Cxcl12	chemokine (C-X-C motif) ligand 12	-1.31665	11.9277	4.42571e-05	0.000440342	12.2153	12.2208	11.9423	11.7544	11.7616	11.6718
9Uq7nqLUod2q.O0NLk	Rrbp1	ribosome binding protein 1	-1.35765	8.99144	4.54885e-05	0.000449522	9.18242	9.21137	9.24221	8.98662	8.72895	8.59709
x6klDQYBIRF5EvoDoo	Sumo2	SMT3 suppressor of mif two 3 homolog 2 (yeast)	1.30815	10.5215	4.89484e-05	0.000474458	10.4625	10.2353	10.2855	10.59	10.7575	10.7984
9l0e7FTd500Weg.44U	Drg1	developmentally regulated GTP binding protein 1	1.33878	9.97477	5.05221e-05	0.000487262	9.91548	9.60894	9.76852	10.1689	10.0839	10.3029
WbUQ4p3UBU0cd9VAkc	Prc1	protein regulator of cytokinesis 1	-1.34485	10.3544	5.71724e-05	0.000535329	10.677	10.5273	10.4999	10.113	9.98312	10.3258
HlSs6d3rpQHvosXhCg	Pola2	polymerase (DNA directed), alpha 2	1.30552	8.10714	5.92728e-05	0.000550707	7.91773	7.96031	7.86643	8.40057	8.11589	8.3819
QZUD6qVIJ6gt4Et6JQ	Hspb1	heat shock protein 1	-1.34147	9.38524	6.25295e-05	0.000575005	9.71348	9.7031	9.37485	9.15089	9.14467	9.22443
ZE7qaEnzflzRaF.kOc	Nxph1	neurexophilin 1	1.32398	9.26262	6.31988e-05	0.000579828	9.11671	8.90944	9.15439	9.56336	9.32046	9.51135
QVRnjkKPEgHjtCqWL0	Gadd45a	growth arrest and DNA-damage-inducible 45 alpha	1.30006	8.2218	6.32033e-05	0.000579828	8.14005	7.87478	8.0827	8.36021	8.5086	8.36446
ugHdC3kBXE4JT.tD0U	Txndc12	thioredoxin domain containing 12 (endoplasmic reticulum)	-1.35934	7.64469	6.33796e-05	0.000580531	7.97509	7.63816	7.98519	7.34007	7.4924	7.43724
9utw_J__NJ_UCCSIGI	Ift20	intraflagellar transport 20	-1.39789	7.38957	6.9894e-05	0.000629316	7.5362	7.46425	7.89314	7.07462	7.23666	7.13255
TlPOjPKzVBMFN6Lu1I	Pfn2	profilin 2	1.30628	8.36755	7.069e-05	0.000635011	8.05077	8.2888	8.18488	8.63676	8.41728	8.6268
xknF0u2F29uGhWguNM	Sqle	squalene epoxidase	1.33846	7.33731	7.5407e-05	0.000669639	7.19786	7.10529	7.07792	7.76398	7.40236	7.47645
KkfnhPkS0SeCFILvFQ	Med21	mediator complex subunit 21	1.30468	8.42767	8.31944e-05	0.000721204	8.20983	8.20664	8.29098	8.54031	8.8136	8.50464
Tip3RIyf2SGo9q0EKI	Sri	sorcin	1.31797	10.1858	8.62871e-05	0.000741394	9.83372	10.0477	10.0784	10.4235	10.2369	10.4944
NVMpy.dLlC00AEnW.0	Ids	iduronate 2-sulfatase	-1.30246	9.62791	8.74708e-05	0.000751011	9.84425	9.8586	9.75273	9.61268	9.28373	9.41545
WeSUoIiTwlQgTbogj4	Eif3k	eukaryotic translation initiation factor 3, subunit K	-1.30751	9.07478	9.03347e-05	0.00077049	9.37	9.34013	9.09445	8.89124	8.97502	8.77784
cr6eCKeO7p7rFTv84A	Oas1g	2'-5' oligoadenylate synthetase 1G	-1.40672	7.86671	9.40385e-05	0.000793944	8.09351	8.30311	7.94201	7.81236	7.61084	7.43842
3teIGjfuTeGtet.5Lk	NA	NA	1.30318	11.0398	0.00010293	0.000854768	10.7308	10.7617	11.054	11.237	11.1975	11.258
ftGkdB0jESV75TDIno	Commd1	COMM domain containing 1	1.3233	9.99253	0.000103812	0.000859639	9.68944	9.73066	9.95129	10.112	10.3566	10.1153
Kn.dSSWJCOVAqCClCo	Rpl7a	ribosomal protein L7A	1.45669	10.4041	0.000104063	0.000859795	9.83722	10.1359	10.4252	10.6094	10.7013	10.7158
HDHtsy9P8U93vkoJRU	Slmap	sarcolemma associated protein	-1.32077	9.42507	0.000104929	0.00086398	9.74358	9.44034	9.69338	9.14467	9.17705	9.35142
WQxP88DuUSEX_X_wpY	Polr1c	polymerase (RNA) I polypeptide C	-1.33512	8.70757	0.000148892	0.00115036	8.92919	9.06184	8.75711	8.31564	8.60118	8.58043
WlPCEfa.3h0364HOf4	Phax	phosphorylated adaptor for RNA export	-1.3027	8.52215	0.000149627	0.00115347	8.58087	8.66072	8.89711	8.26784	8.44684	8.27951
0qCBJfgSdKKiIpHF7k	NA	NA	1.30992	8.30297	0.000149649	0.00115347	8.21122	8.07792	8.03555	8.31284	8.66483	8.51547
BXvOxcu8irSDDf3n6Q	NA	NA	-1.3259	8.11465	0.00015572	0.00119126	8.17673	8.25046	8.52724	7.86096	7.83678	8.03577
rfQIneFKXgjIFPq5Ro	Pmm1	phosphomannomutase 1	1.31181	9.50309	0.000179182	0.00133738	9.24221	9.33301	9.34672	9.52119	9.91353	9.66189
TM1c45IMeCeLSVGKfU	Akr1b8	aldo-keto reductase family 1, member B8	1.30202	9.12948	0.00019249	0.00141674	8.90895	8.82906	9.0793	9.36156	9.44891	9.1491
i5lNRlAZtFNOVChNS8	Hist2h3b	histone cluster 2, H3b	-1.36104	8.81794	0.000205687	0.00150135	8.84316	8.98192	9.29579	8.53044	8.54227	8.71404
i.k3VN5EjP6rPAkg7k	Pgm2	phosphoglucomutase 2	-1.30855	8.5153	0.000263229	0.0018277	8.62843	8.56049	8.93894	8.23195	8.38628	8.34572
